# Supplementary material for: Geochemical study of carbonate concretions from the aqueduct of Nîmes (southern France): a climatic record for the first centuries AD?
Source: Sci Rep. 2019 Mar 26;9:5209. doi: 10.1038/s41598-019-41620-4 (PMC6435730; doi:10.1038/s41598-019-41620-4)
Supplement: Supplementary file 2 — Table S2 [file 41598_2019_41620_MOESM2_ESM.csv]

Geochemical study of carbonate concretions from the aqueduct of Nîmes (southern France): a climatic record for the first centuries AD?
Yacine Benjelloun*1, Julie Carlut1, Jean-François Hélie2, Gilles Chazot3, Laurence Le Callonnec4
1 : Institut de Physique du Globe de Paris, Sorbonne Paris Cité, Université Paris Diderot, UMR CNRS 7154, 75005 Paris, France
2 : Université du Québec à Montréal, Département des Sciences de la Terre et de l’atmosphère et centre GEOTOP, Montréal H3C 3P8, Canada
3 : Université de Brest, UMR 6538 Géosciences Océan, Institut Universitaire Européen de la Mer (IUEM) Place Nicolas Copernic, 29280 Plouzané, France
4 : Sorbonne Université, CNRS-INSU, Institut des Sciences de la Terre de Paris, ISTeP, F-75005 Paris, France
*Corresponding author: Yacine Benjelloun, yacini@wanadoo.fr
Laminae couplet measurements
Sample S1		Sample FG1		Sample GL4
Couplet	Thickness (mm)	Couplet	Thickness (mm)	Couplet	Thickness (mm)
1	1.005
2	1.315
3	1.307
4	1.24
5	1.195
6	0.907
7	0.565
8	1.31
9	2.839	9	2.736
10	1.362	10	1.744
11	0.537
12	1.071	12	1.604
13	2.39	13	2.429
14	0.607
15	3.925
16	2.476
17	1.479	17	5.574
18	6.065	18	5.948
19	1.28	19	1.347
20	0.518	20	0.598
21	0.853	21	0.932	21	0.851
22	1.457	22	1.371	22	1.184
23	1.203	23	1.379	23	1.301
24	3.042	24	2.73	24	3.419
25	2.57	25	2.732
26	1.524	26	1.737	26	3.255
27	2.125	27	2.148	27	1.76
28	2.927	28	3.615
29	0.826	29	1.343
30	2.481	30	2.358	30	1.57
31	0.662	31	0.936
32	2.46	32	1.575	32	2.169
33	0.419	33	0.521	33	1.223
34	1.041	34	1.507	34	1.306
35	3.425	35	3.078	35	2.739
36	2.005	36	2.081	36	1.895
37	1.303	37	1.434	37	1.012
38	0.97	38	0.858	38	1.145
39	1.036			39	1.048
40	3.626	40	4.719	40	1.927
41	1.337	41	0.945	41	0.634
42	1.019	42	0.912	42	1.15
43	1.521	43	1.322	43	0.966
44	1.838	44	1.088	44	1.829
45	0.986	45	1.324
46	0.869	46	0.738
47	1.78	47	2.294	47	2.787
48	1.253	48	1.071	48	1.171
49	1.969	49	2.409	49	2.405
50	0.626	50	0.693	50	0.841
51	0.766	51	1.374	51	0.63
52	0.474	52	0.426	52	0.496
53	0.654	53	0.978	53	0.63
54	1.467	54	1.536	54	1.77
55	1.079	55	1.508	55	0.495
56	0.877	56	0.777	56	0.648
57	0.902	57	1.205	57	1.996
58	1.58	58	1.88	58	1.398
59	2.205	59	1.782	59	1.291
60	2.87	60	2.307	60	3.732
61	2.056	61	2.691	61	2.498
62	1.744	62	2.58	62	1.25
63	0.877	63	1.144	63	1.298
64	0.871	64	1.369	64	0.981
65	0.962			65	0.748
66	1.979	66	2.489	66	1.704
67	3.207			67	2.253
68	0.918			68	1.065
69	1.076	69	4.681	69	1.106
70	1.76			70	0.752
71	3.829	71	4.811	71	4.033
72	1.506	72	1.118	72	0.812
73	1.321			73	0.883
74	1.656			74	1.793
75	1.815	75	1.496	75	1.582
76	1.359	76	1.588	76	1.445
77	1.716	77	1.206	77	2.597
78	1.255	78	2.076	78	1.378
79	2.178	79	1.46	79	1.804
80	1.574	80	1.466	80	1.927
81	0.944	81	1.525	81	0.951
82	0.909	82	0.954	82	0.838
83	0.979	83	1.205	83	0.853
84	1.749	84	1.942	84	2.242
85	2.317	85	1.461	85	1.201
86	1.718			86	1.576
87	0.969	87	2.302	87	0.4
88	0.452	88	0.886	88	0.437
89	0.93	89	0.954	89	1.505
90	1.798	90	1.465	90	1.954
91	1.22	91	0.752	91	0.974
92	1.283	92	1.054	92	3.212
93	2.253	93	2.221	93	0.762
94	1.251	94	0.978	94	1.947
95	1.055	95	0.842	95	2.044
96	3.721	96	3.315	96	2.16
97	3.696	97	3.769	97	1.328
98	2.429	98	2.251	98	1.404
99	1.316	99	1.027	99	1.141
100	3.078	100	2.077	100	3.94
101	2.197	101	2.321	101	1.887
102	0.51	102	0.987	102	4.468
103	0.977	103	0.454	103	1.989
104	2.186	104	2.475	104	3.267
105	2.084	105	1.841	105	0.597
106	1.807	106	1.885	106	0.491
107	2.23	107	2.586	107	0.555
108	0.86	108	0.577	108	0.584
109	0.831	109	0.654	109	0.731
110	1.415	110	1.228	110	1.954
111	1.971	111	2.13	111	2.128
112	1.796	112	1.655	112	1.229
113	1.99	113	1.738	113	1.396
114	2.56	114	2.508	114	2.136
115	3.062	115	2.645	115	1.475
116	1.402	116	1.905	116	2.027
117	1.779	117	1.629	117	0.728
118	2.391	118	1.711	118	2.545
119	1.792	119	1.584	119	0.883
120	1.283	120	1.734	120	1.382
121	0.94	121	1.187	121	3.718
122	1.093	122	0.886	122	2.892
123	2.304	123	2.206	123	3.725
124	0.482	124	0.642	124	2.115
125	2.274	125	2.707	125	2.512
126	1.789	126	1.774	126	2.452
127	3.493	127	3.51	127	1.027
128	2.74	128	2.74	128	2.533
129	2.19	129	2.19	129	1.873
130	1.217	130	1.217	130	1.518
131	2.926	131	2.926	131	4.938
132	2.431	132	2.431	132	2.719
133	3.68	133	4.089	133	4.494
134	2.588	134	2.056	134	4.144
135	1.89	135	2.386
136	5.262	136	6.416
137	0.475	137	1.001
138	1.066	138	1.744
139	2.374	139	3.055
140	1.408	140	2.33
141	1.928	141	2.49
142	2.157	142	2.893
143	1.848	143	1.82
144	2.991	144	4.022
145	1.148	145	1.692
146	0.806	146	1.572
147	3.139	147	4.257
148	2.315	148	2.811
149	1.322	149	1.604
150	1.321	150	1.604
151	3.822	151	4.055
152	1.882	152	2.118
153	5.118	153	5.394
154	1.141	154	2.315
155	2.056	155	2.106
156	1.955	156	2.095
157	0.518	157	0.377
158	1.137	158	1.403
159	0.902	159	1.042
160	1.454	160	1.12
161	5.113	161	4.93
162	1.153
163	1.491	163	2.837
164	2.458	164	2.295
165	1.42	165	2.055
166	2.106	166	4.437
167	2.759	167	3.634
168	2.318	168	2.983
169	2.306	169	2.446
170	1.805	170	1.805
171	4.35	171	4.35
172	2.941	172	2.941
