# Supplementary material for: Geochemical study of carbonate concretions from the aqueduct of Nîmes (southern France): a climatic record for the first centuries AD?
Source: Sci Rep. 2019 Mar 26;9:5209. doi: 10.1038/s41598-019-41620-4 (PMC6435730; doi:10.1038/s41598-019-41620-4)
Supplement: Supplementary file 3 — Table S3 [file 41598_2019_41620_MOESM3_ESM.csv]

Geochemical study of carbonate concretions from the aqueduct of Nîmes (southern France): a climatic record for the first centuries AD?
Yacine Benjelloun*1, Julie Carlut1, Jean-François Hélie2, Gilles Chazot3, Laurence Le Callonnec4
1 : Institut de Physique du Globe de Paris, Sorbonne Paris Cité, Université Paris Diderot, UMR CNRS 7154, 75005 Paris, France
2 : Université du Québec à Montréal, Département des Sciences de la Terre et de l’atmosphère et centre GEOTOP, Montréal H3C 3P8, Canada
3 : Université de Brest, UMR 6538 Géosciences Océan, Institut Universitaire Européen de la Mer (IUEM) Place Nicolas Copernic, 29280 Plouzané, France
4 : Sorbonne Université, CNRS-INSU, Institut des Sciences de la Terre de Paris, ISTeP, F-75005 Paris, France
*Corresponding author: Yacine Benjelloun, yacini@wanadoo.fr
Interannual isotopic measurements
Sample FG1			Sample S1			Sample GL4
Year	dO VDPB	dC VPDB	Year	dO VPDB	dC VPDB	Year	dO VPDB	dC VPDB
4.63	-6.16	-10.82	0.57	-5.76	-10.32	0	-5.98	-10.48
6.02	-6.01	-10.7	2.29	-5.84	-10.56	1.27	-6.05	-10.71
6.95	-5.83	-10.6	4.01	-6.03	-10.58	3.8	-6.06	-10.8
8.8	-5.97	-10.56	6.88	-6.04	-10.9	5.7	-6.12	-10.75
10.65	-6.09	-10.73	9.17	-5.99	-10.62	7.6	-6.08	-10.71
12.27	-5.92	-10.59	10.89	-5.89	-10.73	10.13	-5.84	-10.68
13.89	-5.49	-10.09	14.33	-5.93	-10.69	12.66	-6	-10.58
15.28	-5.71	-10.65	18.34	-6.05	-10.65	14.56	-5.9	-10.48
18.53	-6.12	-10.8	20.06	-6.12	-10.7	17.73	-5.91	-10.6
20.84	-5.94	-10.43	24.07	-6.07	-10.74	20.89	-5.75	-10.65
22.23	-6.12	-10.74	25.22	-5.99	-10.49	24.06	-5.93	-10.38
27.79	-6.01	-10.65	27.51	-5.91	-10.88	26.59	-6.07	-10.46
30.57	-6.21	-10.78	30.95	-6.04	-10.27	28.49	-5.96	-10.45
31.49	-5.89	-10.42	34.39	-5.86	-10.68	30.39	-5.9	-10.67
32.42	-5.67	-10.28	36.11	-5.86	-10.53	32.29	-5.85	-10.68
33.35	-5.48	-10	37.83	-5.82	-10.47	33.55	-6.08	-10.73
34.27	-5.5	-10.42	40.69	-6.06	-10.5	36.72	-5.96	-10.57
35.2	-5.43	-10.43	42.98	-6.02	-10.64	39.25	-6.08	-10.79
36.13	-5.47	-10.34	45.85	-6.01	-10.83	41.15	-6.04	-10.71
37.05	-5.46	-10.37	49.86	-5.95	-10.69	42.42	-5.88	-10.63
38.44	-5.56	-10.35	52.73	-5.89	-10.11	44.95	-5.87	-10.67
40.29	-5.65	-10.51	55.59	-5.89	-10.41	46.85	-5.91	-10.21
43.07	-5.58	-10.49	57.89	-5.93	-10.52	50.02	-5.9	-10.55
45.39	-5.66	-10.43	60.18	-5.92	-10.46	52.55	-5.78	-10.41
47.24	-5.66	-10.55	65.91	-5.81	-10.36	53.81	-5.82	-10.51
49.56	-5.92	-10.61	68.78	-5.96	-10.44	55.08	-5.8	-10.51
51.87	-5.65	-9.87	71.07	-5.73	-10.4	56.35	-5.81	-10.42
53.73	-5.73	-10.46	73.36	-5.68	-10.69	57.61	-5.7	-10.34
55.12	-5.92	-10.6	76.23	-5.8	-10.45	58.88	-5.73	-10
56.5	-5.85	-10.69	78.52	-5.93	-10.46	60.15	-5.84	-10.17
59.28	-5.93	-10.56	80.24	-5.82	-10.39	60.78	-5.83	-10.03
61.14	-6.24	-10.46	83.1	-5.8	-10.59	62.68	-5.94	-10.56
62.53	-5.65	-10.11	85.4	-5.76	-10.42	63.94	-5.97	-10.29
64.38	-5.38	-10.27	87.12	-6.05	-10.59	65.21	-5.99	-10.34
66.69	-5.92	-10.51	88.26	-5.94	-10.51	66.48	-5.93	-10.17
69.47	-5.95	-10.59	89.98	-5.9	-10.51	67.74	-5.82	-10.24
75.03	-5.76	-10.78	92.85	-5.96	-10.63	69.01	-5.7	-10.35
76.42	-5.97	-10.74	94.57	-6.02	-10.38	69.64	-5.78	-10.32
78.74	-6.01	-10.6	96.29	-6.11	-10.31	70.91	-5.72	-10.58
80.13	-5.72	-10.39	98.58	-6.29	-10.65	72.17	-5.84	-10.48
82.9	-5.93	-10.56	100.3	-5.97	-10.44	73.44	-5.94	-10.38
85.22	-5.68	-10.37	101.44	-5.76	-10.48	74.71	-6.15	-10.58
85.68	-5.75	-10.38	103.74	-5.88	-10.69	75.97	-5.97	-10.41
87.07	-5.51	-10.32	106.03	-5.86	-10.34	77.24	-6.06	-10.39
91.24	-5.73	-10.59	108.9	-5.9	-10.42	78.51	-5.99	-10.43
94.02	-5.52	-10.22	112.33	-5.91	-10.37	79.77	-5.93	-10.48
96.34	-6.05	-10.25	115.2	-5.86	-10.52	81.04	-5.99	-10.37
99.58	-5.57	-10.12	118.64	-6.04	-10.16	82.3	-5.91	-10.53
101.43	-5.95	-10.53	120.36	-5.93	-10.26	83.57	-5.84	-10.29
104.21	-5.95	-10.71	121.5	-6.08	-10.54	84.84	-6.03	-10.3
106.06	-5.84	-10.45	124.37	-5.9	-10.42	86.1	-6.15	-10.29
108.84	-5.4	-9.99	125.52	-5.96	-10.28	87.05	-6.13	-10.3
110.23	-6.33	-10.71	127.24	-5.71	-10.47	88	-6.04	-10.47
112.55	-5.83	-10.56	128.95	-6.04	-10.43	89.27	-6.03	-10.51
116.25	-5.62	-10.33	130.67	-5.83	-10.43	90.85	-5.88	-10.67
119.03	-5.67	-10.09	132.97	-6.26	-10.55	93.7	-5.89	-10.39
121.35	-5.95	-10.48	134.69	-6.18	-10.28	94.97	-5.82	-10.6
122.74	-5.92	-10.45	136.41	-6.21	-10.27	96.87	-5.83	-10.61
124.13	-6.09	-10.37	138.7	-6.02	-10.2	98.77	-5.76	-10.48
126.44	-5.52	-10.12	140.42	-6.14	-10.11	100.03	-5.96	-10.67
128.29	-5.54	-10.35	142.14	-6.16	-10.11	101.3	-5.9	-10.48
130.61	-5.53	-10.48	143.86	-6.01	-10.23	102.56	-5.91	-10.42
131.54	-5.5	-10.45	146.15	-6.03	-10.28	103.83	-6.07	-10.26
132.93	-5.96	-10.65	147.87	-6.13	-10.19	105.1	-6.14	-10
135.24	-5.93	-10.59	149.59	-6.02	-10.26	106.36	-6.04	-10.17
137.56	-5.9	-10.17	151.31	-5.65	-10.51	107.63	-6.06	-10.33
138.95	-6.01	-10.31	157.61	-5.92	-10.4	108.9	-6.04	-10.34
142.19	-6.11	-10.29	162.77	-6.3	-9.84	110.16	-6.03	-10.41
145.89	-5.99	-10.51	165.64	-5.86	-9.82	112.69	-5.85	-10.47
146.82	-6.11	-10.29	167.35	-5.77	-10.11	113.96	-6.1	-10.36
149.6	-5.76	-10.26	169.65	-5.88	-9.92	115.23	-6.22	-10.31
152.38	-5.99	-10.14	174.81	-6.27	-9.7	116.49	-6.31	-10.3
156.08	-5.83	-10.52				117.76	-6.32	-10.38
156.55	-6.09	-10.36				119.03	-6.22	-10.4
157.94	-5.74	-10.19				120.29	-6.08	-10.3
159.79	-5.41	-10.02				121.56	-6.24	-10.15
161.64	-5.98	-10.27				123.46	-6.23	-10.1
163.96	-5.97	-10.38				124.72	-6.21	-10.26
166.74	-6.29	-10.2				126.62	-6.1	-10.18
171.37	-5.61	-9.95				128.52	-6.03	-10.25
						129.79	-5.88	-10.28
						132.32	-5.84	-10.19
						134.22	-5.82	-10.18
