# Supplementary material for: Geochemical study of carbonate concretions from the aqueduct of Nîmes (southern France): a climatic record for the first centuries AD?
Source: Sci Rep. 2019 Mar 26;9:5209. doi: 10.1038/s41598-019-41620-4 (PMC6435730; doi:10.1038/s41598-019-41620-4)
Supplement: Supplementary file 4 — Table S4 [file 41598_2019_41620_MOESM4_ESM.csv]

Geochemical study of carbonate concretions from the aqueduct of Nîmes (southern France): a climatic record for the first centuries AD?
Yacine Benjelloun*1, Julie Carlut1, Jean-François Hélie2, Gilles Chazot3, Laurence Le Callonnec4
1 : Institut de Physique du Globe de Paris, Sorbonne Paris Cité, Université Paris Diderot, UMR CNRS 7154, 75005 Paris, France
2 : Université du Québec à Montréal, Département des Sciences de la Terre et de l’atmosphère et centre GEOTOP, Montréal H3C 3P8, Canada
3 : Université de Brest, UMR 6538 Géosciences Océan, Institut Universitaire Européen de la Mer (IUEM) Place Nicolas Copernic, 29280 Plouzané, France
4 : Sorbonne Université, CNRS-INSU, Institut des Sciences de la Terre de Paris, ISTeP, F-75005 Paris, France
*Corresponding author: Yacine Benjelloun, yacini@wanadoo.fr
Subannual d18O measurements on S1
Location (µm)	dO VPDB	Modeled dO trend	Residual
15300	-6.32	-6.0897	-0.23
15620	-5.86	-6.0655	0.21
15940	-6.09	-6.0433	-0.05
16260	-6.08	-6.0231	-0.06
16580	-6.12	-6.0049	-0.12
16900	-5.92	-5.9887	0.07
17220	-5.93	-5.9745	0.04
17540	-6.13	-5.9623	-0.17
17860	-5.79	-5.9521	0.16
18180	-5.95	-5.9439	-0.01
18500	-5.99	-5.9377	-0.05
18820	-5.82	-5.9335	0.11
19140	-5.88	-5.9313	0.05
19460	-5.69	-5.9311	0.24
19780	-5.93	-5.9329	0
20100	-6.01	-5.9367	-0.07
20420	-5.99	-5.9425	-0.05
20740	-5.96	-5.9503	-0.01
21060	-5.9	-5.9601	0.06
21380	-5.92	-5.9719	0.05
21700	-5.98	-5.9857	0.01
22020	-5.91	-6.0015	0.09
22340	-5.97	-6.0193	0.05
22660	-6.25	-6.0391	-0.21
22980	-6.27	-6.0609	-0.21
23300	-6.06	-6.0847	0.03
