# Supplementary material for: Geochemical study of carbonate concretions from the aqueduct of Nîmes (southern France): a climatic record for the first centuries AD?
Source: Sci Rep. 2019 Mar 26;9:5209. doi: 10.1038/s41598-019-41620-4 (PMC6435730; doi:10.1038/s41598-019-41620-4)
Supplement: Supplementary file 5 — Table S5 [file 41598_2019_41620_MOESM5_ESM.csv]

Geochemical study of carbonate concretions from the aqueduct of N�mes (southern France): a climatic record for the first centuries AD?
Yacine Benjelloun*1, Julie Carlut1, Jean-Fran�ois H�lie2, Gilles Chazot3, Laurence Le Callonnec4
1�: Institut de Physique du Globe de Paris, Sorbonne Paris Cit�, Universit� Paris Diderot, UMR CNRS 7154, 75005 Paris, France
2�: Universit� du Qu�bec � Montr�al, D�partement des Sciences de la Terre et de l�atmosph�re et centre GEOTOP, Montr�al H3C 3P8, Canada
3�: Universit� de Brest, UMR 6538 G�osciences Oc�an, Institut Universitaire Europ�en de la Mer (IUEM) Place Nicolas Copernic, 29280 Plouzan�, France
4�: Sorbonne Universit�, CNRS-INSU, Institut des Sciences de la Terre de Paris, ISTeP, F-75005 Paris, France
*Corresponding author: Yacine Benjelloun, yacini@wanadoo.fr
Trace elements measurements
Length (�m)	Mg/Ca	U/Ca	Si/Ca	Mn/Ca	Sr/Ca	Ba/Ca	Pb/Ca
#N/A	#N/A	#N/A	#N/A	#N/A	#N/A	#N/A	#N/A
17.5	0.004751684	7.82E-05	0.009960353	0.003664827	0.008234077	0.002210858	0.000364424
33.75	0.004903369	8.45E-05	0.008919788	0.002437408	0.007935117	0.001935628	0.000334737
50	0.004799315	5.98E-05	0.009445808	0.003083661	0.008215104	0.001939955	0.000293011
67.5	0.004259562	6.89E-05	0.007028895	0.002415839	0.007518337	0.001798539	0.000296441
83.75	0.005384752	7.30E-05	0.008831435	0.003439012	0.008116443	0.002312958	0.00038765
101.25	0.005699532	8.61E-05	0.009746312	0.002647578	0.008214656	0.002173896	0.000423464
117.5	0.005190385	7.04E-05	0.008179525	0.003063405	0.008196632	0.002055102	0.000381626
135	0.005454589	6.95E-05	0.009462335	0.003286299	0.008491947	0.002320244	0.00044307
151.25	0.006476747	7.74E-05	0.013663752	0.004521862	0.009198634	0.00321405	0.000551356
168.75	0.006461489	8.24E-05	0.015588508	0.00384129	0.008654313	0.003688611	0.000717189
185	0.006564177	9.51E-05	0.015177704	0.006337938	0.011113987	0.004216409	0.001872859
202.5	0.007464237	6.78E-05	0.018188156	0.00611915	0.009064701	0.003978328	0.002103254
218.75	0.008666909	8.31E-05	0.014735997	0.005520184	0.008723481	0.004971651	0.001209816
236.25	0.009592495	9.01E-05	0.025371449	0.007705962	0.012270931	#N/A	0.001453516
252.5	0.008225304	7.47E-05	0.018426503	0.006501611	0.008101728	0.004675947	0.001289598
270	0.010385291	0.000141453	0.026817917	0.00835077	0.012268452	0.006622883	0.001627281
286.25	0.013641389	0.00021612	0.03870386	0.010449906	0.014002233	0.009550521	0.001678407
303.75	0.013900272	0.000117624	0.034358861	0.015379117	0.014394443	0.007834468	0.001873165
320	0.012624939	0.000146866	0.040664534	0.01051178	0.011915821	0.010007523	0.002157624
337.5	0.011563951	8.97E-05	0.042997563	0.012666454	0.008398919	0.008437914	0.002545161
#N/A	#N/A	#N/A	#N/A	#N/A	#N/A	#N/A	#N/A
#N/A	#N/A	#N/A	#N/A	#N/A	#N/A	#N/A	#N/A
387.5	0.02091791	0.00018233	0.056208641	0.016499603	0.010083949	0.00983384	0.003453025
403.75	0.015847941	0.000151449	0.065456215	0.016734357	0.014491746	0.010356258	0.002571716
421.25	0.014277217	0.000135815	0.040342176	0.014561366	0.010143622	0.009461328	0.002579886
437.5	0.025497932	0.00042523	0.047798812	0.01981834	0.013662398	0.009579893	0.002601433
455	0.012503967	0.000116929	0.037479623	0.014560909	0.009939495	0.008043464	0.002253052
471.25	0.014095957	0.000160016	0.037551189	0.014882325	0.013533376	0.008888967	0.002047757
488.75	0.009276925	8.90E-05	0.023756928	0.010395852	0.010577857	0.005162505	0.00128152
505	0.009137727	9.33E-05	0.020542991	0.008927042	0.012752262	0.004866137	0.00114834
522.5	0.006845686	8.24E-05	0.018805026	0.008073478	0.011979011	0.004090952	0.000825044
538.75	0.007321598	9.34E-05	0.013672306	0.006280105	0.008599784	0.003224473	0.000757627
556.25	0.007503314	7.77E-05	0.013604327	0.006303304	0.008645451	0.002838419	0.00075375
572.5	0.010846691	8.12E-05	0.013451471	0.0055004	0.008029057	0.002404167	0.000751378
590	0.006255071	7.55E-05	0.034435102	0.004078855	0.009375324	0.003154569	0.000998296
606.25	0.005864175	8.31E-05	0.010749479	0.004144276	0.008491632	0.002587335	0.000830401
623.75	0.006316843	7.78E-05	0.009139032	0.003936313	0.008682716	0.002412186	0.000845925
640	0.004932433	6.95E-05	0.010289377	0.004513803	0.008131444	0.002373181	0.000673382
657.5	0.005241836	7.32E-05	0.007623108	0.003551006	0.008218768	0.001995896	0.000601134
673.75	0.004908604	7.87E-05	0.008195583	0.00269823	0.007817472	0.001827784	0.000476214
690	0.004632414	8.30E-05	0.006485849	0.002265274	0.007677392	0.001694707	0.000407719
707.5	0.004167835	9.55E-05	0.006276714	0.001986873	0.007686713	0.001723247	0.000335214
723.75	0.004281511	7.68E-05	0.005081378	0.001745325	0.006994646	0.001428687	0.00028909
741.25	0.003884587	7.24E-05	0.004646817	0.001424783	0.007347357	0.001424804	0.000246324
757.5	0.0042639	7.09E-05	0.00487889	0.002555282	0.007228171	0.001445989	0.000222369
775	0.004259403	8.10E-05	0.005548003	0.002521871	0.007508759	0.00152982	0.000289186
791.25	0.004718428	8.07E-05	0.007952148	0.003265075	0.007468967	0.001514367	0.000284595
808.75	0.005095832	8.64E-05	0.006730341	0.003632331	0.007742108	0.001671479	0.000298724
825	0.005192375	9.04E-05	0.007953975	0.003031525	0.007874929	0.001537848	0.000257773
842.5	0.005009653	8.46E-05	0.00675188	0.002786111	0.007435648	0.001440042	0.000234542
858.75	0.004691363	7.83E-05	0.006357167	0.003435178	0.00750171	0.001615824	0.00022179
876.25	0.004118369	7.36E-05	0.005890773	0.002064405	0.007536258	0.002190041	0.000200284
892.5	0.004366434	8.01E-05	0.00430529	0.001654996	0.007295765	0.001369003	0.000193818
910	0.0042977	7.02E-05	0.004637872	0.001465339	0.007382972	0.001218722	0.000173485
926.25	0.004350057	7.27E-05	0.004599261	0.001243995	0.007082309	0.001237907	0.000158619
943.75	0.004013571	6.90E-05	0.004186499	0.001206371	0.007133195	0.001274306	0.000130883
960	0.004049179	6.75E-05	0.004424133	0.001198283	0.007004898	0.001377947	0.000159877
977.5	0.004058603	6.32E-05	0.004877356	0.001484289	0.007177865	0.001949965	0.000254898
993.75	0.004520047	7.09E-05	0.005150589	0.001983342	0.007270352	0.001459278	0.00027381
1010	0.004406765	7.03E-05	0.005117836	0.002098005	0.007194403	0.001426087	0.000289422
1027.5	0.004517343	7.02E-05	0.006934696	0.002042904	0.006606074	0.00141866	0.00027438
1043.75	0.004944865	6.07E-05	0.006446285	0.002240851	0.007375514	0.001570333	0.000292892
1061.25	0.004499824	4.87E-05	0.006658217	0.002435169	0.007339847	0.001807944	0.000331956
1077.5	0.005035446	6.59E-05	0.009897336	0.002756405	0.010247144	0.003130846	0.000344772
1095	0.005232323	7.53E-05	0.008187945	0.002558522	0.006738786	0.004918005	0.000326142
1111.25	0.005597043	7.34E-05	0.010596975	0.003469472	0.007397487	0.005275546	0.000421457
1128.75	0.006103122	6.22E-05	0.009886962	0.003500361	0.007951382	0.005386638	0.000349116
1145	0.005629264	9.39E-05	0.013465711	0.004425987	0.008733436	0.005657318	0.000533537
1162.5	0.005518908	0.00010814	0.027789688	0.003452087	0.008378548	0.005493461	0.000489798
1178.75	0.004637204	7.63E-05	0.009671238	0.002736109	0.008751065	0.003368084	0.000404241
1196.25	0.003938602	7.44E-05	0.006203286	0.002048506	0.008742015	0.002523805	0.000339225
1212.5	0.004153306	4.55E-05	0.005994096	0.001803336	0.006763083	0.001571535	0.000188892
1230	0.004274747	6.17E-05	0.005726602	0.001644635	0.007719299	0.00177331	0.000232745
1246.25	0.004438459	7.37E-05	0.005190047	0.001357219	0.008231774	0.001726432	0.000202587
1263.75	0.003827669	6.98E-05	0.005040862	0.001319544	0.008483039	0.001827092	0.000189274
1280	0.004335931	6.01E-05	0.004551379	0.001314514	0.008544052	0.00170083	0.000176214
1297.5	0.004221898	5.31E-05	0.005357987	0.001965648	0.007995277	0.001477861	0.00016851
1313.75	0.00400375	6.70E-05	0.005018072	0.001310699	0.008685252	0.00186224	0.00016038
1330	0.005382207	5.53E-05	0.010363759	0.00130815	0.008022055	0.001730213	0.000182435
1347.5	0.004576418	5.56E-05	0.00703251	0.001390402	0.008254972	0.001761618	0.000182731
1363.75	0.004839595	6.06E-05	0.006370054	0.001405268	0.007878635	0.001703838	0.000206362
1381.25	0.004950505	6.81E-05	0.00901727	0.001726426	0.009288679	0.001932389	0.000242912
1397.5	0.004990238	5.82E-05	0.006691102	0.001826528	0.007896799	0.001873005	0.000214588
1415	0.004879935	9.04E-05	0.006072721	0.001966455	0.009144671	0.002068414	0.000233377
1431.25	0.005254373	7.56E-05	0.006021315	0.002096453	0.008436657	0.001947753	0.000227771
1448.75	0.004453552	7.18E-05	0.005771077	0.002678697	0.008418186	0.001872386	0.000250756
1465	0.005218154	5.81E-05	0.006262494	0.002332142	0.007988602	0.001891129	0.000238178
1482.5	0.004594985	6.59E-05	0.005755588	0.002298117	0.008311996	0.002020107	0.000249738
1498.75	0.004591096	7.95E-05	0.005996424	0.002107942	0.008876751	0.00215822	0.000274109
1516.25	0.004026368	5.95E-05	0.005057028	0.00196253	0.007433121	0.001789256	0.000208826
1532.5	0.004867209	5.67E-05	0.005773313	0.001839539	0.007157888	0.001805217	0.000190301
1550	0.00503438	6.76E-05	0.006354067	0.001991314	0.007709767	0.001794126	0.000242791
1566.25	0.004217716	6.47E-05	0.005945932	0.001702882	0.007418456	0.001698812	0.000211007
1583.75	0.004405951	5.48E-05	0.005445376	0.001706866	0.007580183	0.001704323	0.000202732
1600	0.004388054	5.86E-05	0.005473493	0.001617022	0.007194879	0.001593528	0.000219048
1617.5	0.004323366	6.36E-05	0.004625789	0.001570942	0.007752369	0.00162404	0.000218405
1633.75	0.004337508	6.82E-05	0.005222275	0.001458896	0.007771386	0.001579089	0.000225705
1650	0.00401629	5.49E-05	0.004798358	0.001325789	0.007580705	0.00324017	0.000184865
1667.5	0.004013411	6.56E-05	0.005036473	0.001350157	0.007980831	0.001545808	0.000201326
1683.75	0.003865047	6.22E-05	0.004340963	0.001429406	0.007784476	0.001536865	0.000199519
1701.25	0.00426006	6.61E-05	0.006580306	0.001487299	0.008009477	0.001528752	0.000192189
1717.5	0.003945667	6.17E-05	0.004171149	0.001425522	0.0078263	0.00151747	0.00018521
1735	0.004152285	6.83E-05	0.004922382	0.001559029	0.012256912	0.001726074	0.00021911
1751.25	0.00445162	6.78E-05	0.005655594	0.001522166	0.008019176	0.001740713	0.000200029
1768.75	0.004236745	7.73E-05	0.005538385	0.001490475	0.007855844	0.001761944	0.000176709
1785	0.004162205	7.73E-05	0.005187893	0.001427015	0.007635676	0.001692514	0.000174156
1802.5	0.004466861	6.36E-05	0.005322971	0.001349864	0.007323225	0.001488495	0.000163162
1818.75	0.004395299	6.82E-05	0.005261859	0.001296938	0.007456295	0.001596931	0.000159714
1836.25	0.004425271	6.48E-05	0.005182505	0.001362762	0.007532227	0.001578764	0.000147247
1852.5	0.004504677	6.56E-05	0.005379375	0.001356083	0.007368255	0.001594814	0.000159598
1870	0.004560474	7.37E-05	0.005627647	0.001327404	0.007824146	0.001632195	0.000176865
1886.25	0.004571381	7.11E-05	0.006004278	0.001391254	0.007811942	0.001789808	0.000183763
1903.75	0.004634103	6.85E-05	0.00620301	0.001423906	0.007953143	0.001861311	0.000183225
1920	0.004400834	6.93E-05	0.006189926	0.001427496	0.00819292	0.001912264	0.000202755
1936.25	0.00427511	7.53E-05	0.006927557	0.0015496	0.009406488	0.002356677	0.000249937
1953.75	0.004877812	6.47E-05	0.008113691	0.001786702	0.008629602	0.002147536	0.00023533
1970	0.004968005	6.86E-05	0.008273874	0.002666593	0.008458955	0.002434091	0.000246803
1987.5	0.005069323	7.01E-05	0.0087458	0.00281908	0.00886304	0.002741141	0.000264762
2003.75	0.005264229	6.52E-05	0.009250129	0.003279191	0.008699818	0.002680148	0.000271735
2021.25	0.004980607	7.04E-05	0.01328285	0.003531354	0.008579767	0.00306358	0.000296865
2037.5	0.004897709	7.40E-05	0.009431601	0.003890914	0.008174603	0.002527383	0.000312953
2055	0.005786524	7.21E-05	0.00829172	0.004078274	0.010459998	0.00231446	0.000293445
2071.25	0.004776036	7.49E-05	0.007494573	0.003624052	0.007597	0.002141281	0.000271518
2088.75	0.005065624	6.13E-05	0.006503443	0.003227265	0.007277955	0.001679662	0.000227539
2105	0.00455115	5.79E-05	0.005921682	0.002613439	0.006840649	0.00157665	0.000218082
2122.5	0.004317121	5.96E-05	0.005854577	0.003272015	0.00673742	0.001620354	0.000212251
2138.75	0.004353174	6.47E-05	0.005765112	0.002114194	0.006577841	0.001532843	0.000206555
2156.25	0.004549016	5.96E-05	0.005093284	0.001818411	0.006457707	0.001581687	0.000183349
2172.5	0.004402672	5.56E-05	0.007856034	0.001655618	0.006256471	0.001511091	0.000162611
2190	0.004667648	5.46E-05	0.005424051	0.001687602	0.006350172	0.001442958	0.000169723
2206.25	0.004322235	5.49E-05	0.005358244	0.00148261	0.006290502	0.001315554	0.000157143
2223.75	0.004476625	5.29E-05	0.005004184	0.001553332	0.005971098	0.001256688	0.000159022
2240	0.00445546	4.96E-05	0.00554883	0.001764878	0.00581857	0.001378876	0.000186592
2256.25	0.004463279	4.67E-05	0.006134328	0.004332537	0.005912609	0.001385516	0.000241491
2273.75	0.004952594	6.23E-05	0.006344439	0.005055339	0.005749299	0.001514855	0.000366883
2290	0.005137865	4.10E-05	0.0066791	0.006349435	0.006263561	0.001776755	0.000518827
2307.5	0.005492035	6.52E-05	0.008656729	0.006592182	0.006602551	0.001548251	0.000513704
2323.75	0.004933905	6.08E-05	0.006389921	0.006627976	0.006662276	0.002017984	0.000733149
2341.25	0.005368936	7.38E-05	0.007419239	0.009591364	0.00777449	0.002493161	0.000765959
2357.5	0.005170543	4.79E-05	0.021876386	0.010339776	0.007846458	0.002584105	0.000623824
2375	0.005261402	7.05E-05	0.010070363	0.00909613	0.008071347	0.002829674	0.000694283
2391.25	0.004687831	4.66E-05	0.009240807	0.00607507	0.007254405	0.002391546	0.000443018
2408.75	0.004042406	6.43E-05	0.005957099	0.003575165	0.00717949	0.001878159	0.000313152
2425	0.003509196	6.14E-05	0.005491418	0.002430598	0.006186962	0.001151407	0.000205804
2442.5	0.003589799	5.38E-05	0.003555194	0.001690137	0.005904879	0.001106461	0.000221048
2458.75	0.003684405	6.29E-05	0.004226873	0.003011034	0.005701468	0.001060885	0.00026959
2476.25	0.003344438	5.90E-05	0.002855741	0.002538501	0.005752297	0.000950013	0.000222914
2492.5	0.003916755	7.46E-05	0.003178762	0.003085119	0.00542113	0.000909615	0.000240264
2510	0.003987443	8.24E-05	0.003207726	0.002408356	0.005729712	0.000925941	0.000200995
2526.25	0.003652505	7.51E-05	0.00309344	0.00258713	0.005714678	0.000970139	0.000204061
2543.75	0.003884844	5.89E-05	0.003443059	0.00269672	0.005656403	0.000914838	0.000177936
2560	0.003687705	5.81E-05	0.003344688	0.002068831	0.005584786	0.000942804	0.000189108
2576.25	0.003922068	6.17E-05	0.004477249	0.00223618	0.005483882	0.001005501	0.000184267
2593.75	0.003954628	5.76E-05	0.003942955	0.002218132	0.006135474	0.001101579	0.000202357
2610	0.004169519	8.05E-05	0.00434937	0.00920727	0.006113115	0.001425952	0.000212464
2627.5	0.004020812	6.46E-05	0.004319187	0.00192928	0.006410513	0.001555204	0.000197778
2643.75	0.003755404	6.20E-05	0.004183639	0.001812531	0.006666413	0.001355893	0.000204303
2661.25	0.003716175	8.22E-05	0.004337315	0.00186735	0.008736194	0.001789643	0.000242591
2677.5	0.003962133	6.61E-05	0.004444774	0.002974665	0.00800932	0.001714387	0.00021111
2695	0.004072271	7.47E-05	0.007245818	0.001629691	0.008797375	0.001881561	0.000250343
2711.25	0.004216618	6.05E-05	0.004930172	0.001797429	0.007626839	0.00165318	0.000211912
2728.75	0.004015329	6.54E-05	0.00681463	0.001662075	0.008136904	0.001859587	0.000227772
2745	0.004033339	7.01E-05	0.005264815	0.001552622	0.00761823	0.001670469	0.000201751
2762.5	0.004291468	6.73E-05	0.005828689	0.001549581	0.007474448	0.001499854	0.000186977
2778.75	0.003991558	7.74E-05	0.004983072	0.001499976	0.008429958	0.001638373	0.000197652
2796.25	0.004382291	7.13E-05	0.005553203	0.00145239	0.008397599	0.001750181	0.000202343
2812.5	0.004574571	6.73E-05	0.005485975	0.001542081	0.008029537	0.001841035	0.000216896
2830	0.004229087	6.29E-05	0.005994143	0.001844092	0.007976711	0.00206541	0.00020473
2846.25	0.004424185	6.84E-05	0.00603904	0.002169345	0.007725879	0.001956023	0.000184893
2863.75	0.004353051	6.61E-05	0.005620192	0.002148264	0.00746145	0.001915787	0.000197452
2880	0.004326741	7.28E-05	0.005697531	0.002138714	0.007534176	0.001994174	0.00018377
2896.25	0.004497669	7.63E-05	0.006111117	0.001823441	0.007412049	0.001930089	0.000196268
2913.75	0.004308291	6.09E-05	0.005966613	0.002095816	0.007269883	0.001780809	0.000179258
2930	0.004763562	6.93E-05	0.00563192	0.002282102	0.007589402	0.001931623	0.000218685
2947.5	0.004271008	6.88E-05	0.005383636	0.002168708	0.007558797	0.002206123	0.000196239
2963.75	0.004161349	7.21E-05	0.005198054	0.002089703	0.007763156	0.002610119	0.000212633
2981.25	0.004147039	7.43E-05	0.005219411	0.002042288	0.007896482	0.002606802	0.000215785
2997.5	0.004211748	7.04E-05	0.005465385	0.001877324	0.008363228	0.002623152	0.000223259
3015	0.004255795	6.12E-05	0.005232405	0.001852599	0.008969681	0.002873762	0.000237484
3031.25	0.004195733	6.91E-05	0.004779837	0.001676362	0.008940568	0.002513535	0.000240208
3048.75	0.003831332	6.01E-05	0.004867624	0.001606694	0.009110125	0.002365506	0.000231195
3065	0.003994892	6.50E-05	0.005069025	0.001640986	0.008948438	0.002220494	0.000238072
3082.5	0.003987702	6.33E-05	0.005512985	0.001698877	0.009160958	0.002187555	0.000268166
3098.75	0.00431037	6.24E-05	0.005614933	0.001691084	0.00903418	0.002061106	0.000250024
3116.25	0.003919992	6.66E-05	0.005268576	0.001391061	0.008346033	0.002025303	0.000222509
3132.5	0.00358167	6.42E-05	0.005966729	0.001430242	0.008686145	0.00191063	0.000228014
3150	0.003812386	6.81E-05	0.004668802	0.001286552	0.007875656	0.001660075	0.00020903
3166.25	0.003760168	6.20E-05	0.004531299	0.001307793	0.007726762	0.001574401	0.000193274
3183.75	0.003750558	6.22E-05	0.004302682	0.001114159	0.011192756	0.001472155	0.000183882
3200	0.003719523	6.67E-05	0.005174839	0.001030603	0.007005639	0.001400018	0.000151007
3216.25	0.00353753	5.88E-05	0.003508953	0.000911436	0.006798264	0.001251754	0.000130559
3233.75	0.003689864	7.09E-05	0.003266895	0.000873397	0.006885846	0.001240085	0.000120189
3250	0.003663923	5.84E-05	0.003664915	0.000933136	0.007141175	0.001216282	0.000124274
3267.5	0.003739002	5.35E-05	0.003262045	0.000862676	0.006719894	0.00106493	0.000121134
3283.75	0.003544208	5.17E-05	0.003245547	0.000766317	0.006626324	0.000986854	0.000147382
3301.25	0.003611432	4.96E-05	0.003557776	0.000729274	0.006927681	0.00098512	0.000135821
3317.5	0.003502392	5.59E-05	0.002915688	0.000795468	0.006767053	0.001001719	0.000127991
3335	0.003326656	5.07E-05	0.002973731	0.000722451	0.006580685	0.001029173	0.000133137
3351.25	0.003409894	5.32E-05	0.00284951	0.000918891	0.007143838	0.000869897	0.000145315
3368.75	0.003496504	6.59E-05	0.002732475	0.000814144	0.007454953	0.001148934	0.00012934
3385	0.003050856	5.22E-05	0.004442388	0.000579872	0.006867339	0.000766764	8.61E-05
3402.5	0.003009459	4.39E-05	0.004107887	0.000624242	0.006867289	0.000920551	0.000114801
3418.75	0.003060355	4.54E-05	0.002224976	0.0007222	0.006050017	0.000811887	0.000121255
3436.25	0.003604252	5.70E-05	0.004131624	0.002293435	0.007527293	0.001570546	0.000263975
3452.5	0.004148907	5.25E-05	0.008611055	0.00303988	0.006806577	0.001697812	0.000262214
3470	0.004426963	5.25E-05	0.007481065	0.003578827	0.007910763	0.002218393	0.000412543
3486.25	0.004945542	6.76E-05	0.007867144	0.003677287	0.007790272	0.001987979	0.000541706
3502.5	0.004800355	5.98E-05	0.007205198	0.003468209	0.007544233	0.002051402	0.000491376
3520	0.005870211	6.12E-05	0.008059142	0.003010908	0.006981447	0.003086046	0.000369963
3536.25	0.004965776	5.34E-05	0.005970166	0.002749423	0.006600755	0.001563912	0.000327583
3553.75	0.00523185	5.41E-05	0.006190213	0.002380145	0.012784349	0.001495794	0.000365979
3570	0.004605213	6.28E-05	0.005451629	0.001932716	0.006748343	0.001317027	0.000309535
3587.5	0.004570323	5.67E-05	0.006023686	0.002273951	0.00668842	0.001317185	0.000276836
3603.75	0.004688839	4.65E-05	0.005327707	0.002004287	0.006364893	0.001568335	0.000269835
3621.25	0.004741411	6.73E-05	0.005877264	0.001950301	0.005811088	0.001713258	0.000315463
3637.5	0.005140208	7.55E-05	0.011198715	0.002226113	0.006727289	0.001530261	0.000348872
3655	0.005074938	6.47E-05	0.005541795	0.001874062	0.006261105	0.001393941	0.00036359
3671.25	0.004738808	9.52E-05	0.006954116	0.001759606	0.006238666	0.001355556	0.000405356
3688.75	0.004261256	0.000164978	0.006231407	0.001930333	0.008385663	0.001613831	0.000354614
3705	0.005081096	7.50E-05	0.009943089	0.002017882	0.006964041	0.001831819	0.000471385
3722.5	0.00457726	5.97E-05	0.00872004	0.002055472	0.00677611	0.001830669	0.000397885
3738.75	0.005213252	7.23E-05	0.006961109	0.001865392	0.007241724	0.002040981	0.000472148
3756.25	0.005295723	7.02E-05	0.007797532	0.002448202	0.007384491	0.001880208	0.000516717
3772.5	0.006311089	6.31E-05	0.008533571	0.00311487	0.008178491	0.002216868	0.000662557
3790	0.005889445	5.32E-05	0.010278528	0.003133432	0.008213572	0.002402037	0.00064256
3806.25	0.006330985	7.04E-05	0.01460751	0.003386415	0.009159857	0.00268053	0.000810925
3822.5	0.006447483	9.06E-05	0.011093604	0.003608904	0.009331419	0.002610754	0.00076609
3840	0.006445959	6.60E-05	0.009553977	0.003695245	0.008348619	0.003369256	0.000687922
3856.25	0.006439954	8.78E-05	0.010496382	0.003839881	0.00871256	0.002419703	0.00066719
3873.75	0.005976101	7.71E-05	0.008953286	0.003388373	0.007779	0.002296857	0.000548999
3890	0.006353359	8.02E-05	0.00931741	0.003772286	0.008076069	0.002326944	0.000438122
3907.5	0.006026557	6.36E-05	0.009631592	0.004134805	0.008386	0.001957719	0.000520624
3923.75	0.006281962	5.54E-05	0.013344747	0.003641691	0.007899201	0.002448708	0.000549109
3941.25	0.006390127	5.55E-05	0.009314281	0.003900525	0.010092147	0.002029325	0.000616023
3957.5	0.006964275	6.16E-05	0.011627207	0.004521335	0.00876447	0.002167641	0.000594974
3975	0.006729216	6.60E-05	0.009376807	0.005424019	0.008561812	0.002552916	0.00054351
3991.25	0.006222493	5.65E-05	0.009981459	0.003765723	0.008030397	0.002057007	0.000430584
4008.75	0.006216239	5.79E-05	0.01019026	0.003594537	0.008449026	0.002651247	0.000488842
4025	0.006614122	4.21E-05	0.009843489	0.003670151	0.008817823	0.001944424	0.000428855
4042.5	0.006475495	5.15E-05	0.010829392	0.003635672	0.007790899	0.002221003	0.000441525
4058.75	0.006098196	6.38E-05	0.008702464	0.003229481	0.007865615	0.002107302	0.000376348
#N/A	#N/A	#N/A	#N/A	#N/A	#N/A	#N/A	#N/A
#N/A	#N/A	#N/A	#N/A	#N/A	#N/A	#N/A	#N/A
#N/A	#N/A	#N/A	#N/A	#N/A	#N/A	#N/A	#N/A
4126.25	0.004754627	7.16E-05	0.006542972	0.00192308	0.008156411	0.001910494	0.000430156
4142.5	0.004306914	8.78E-05	0.00607051	0.002135381	0.00880348	0.001963021	0.000380298
4160	0.004497436	7.60E-05	0.006267787	0.001556935	0.00809311	0.002067479	0.000304603
4176.25	0.003212222	9.06E-05	0.004823451	0.001275927	0.007223107	0.001913685	0.000272123
4193.75	0.003540035	7.60E-05	0.005090418	0.001293091	0.006606843	0.001572367	0.000192349
4210	0.00404865	9.64E-05	0.007679344	0.001573308	0.007357063	0.002308087	0.000217106
4227.5	0.003676865	7.99E-05	0.005344261	0.001409357	0.006263733	0.001781527	0.000189782
4243.75	0.003797034	7.92E-05	0.005144949	0.001624905	0.006630089	0.001832248	0.000178426
4261.25	0.00375041	8.21E-05	0.005076394	0.001619464	0.006696815	0.002077702	0.000168228
4277.5	0.004032232	7.51E-05	0.005472754	0.001587609	0.00627393	0.001976896	0.000169546
4295	0.004213797	7.49E-05	0.006914672	0.001579336	0.006362251	0.001705295	0.000179014
4311.25	0.003945194	7.58E-05	0.006572702	0.001512999	0.006030236	0.001566879	0.000173113
4328.75	0.003902118	8.40E-05	0.00553362	0.001537902	0.006181897	0.001741538	0.000168004
4345	0.004397598	7.90E-05	0.007091888	0.001883184	0.007251832	0.00199197	0.000202816
4362.5	0.004820414	5.98E-05	0.005558257	0.00354573	0.005726246	0.001787602	0.000189918
4378.75	0.004538255	0.000101006	0.005813879	0.002433334	0.006647004	0.002119835	0.00024489
4396.25	0.003838906	0.000106382	0.010520804	0.001580392	0.006743	0.001687583	0.000244876
4412.5	0.003672492	8.16E-05	0.004283749	0.001185501	0.005978912	0.001297518	0.000230446
4430	0.003235725	8.28E-05	0.00391515	0.000985996	0.006032928	0.001161925	0.000172552
4446.25	0.003588204	8.70E-05	0.003587174	0.000942344	0.006014922	0.001352721	0.00016942
4462.5	0.003395883	7.02E-05	0.003998936	0.00110706	0.005885021	0.001379758	0.000152934
4480	0.003420728	7.83E-05	0.003526106	0.000994666	0.00577706	0.001241326	0.000198674
4496.25	0.003563226	7.56E-05	0.003501753	0.001386765	0.005944954	0.001161288	0.000191326
4513.75	0.003505079	9.62E-05	0.003085485	0.001275102	0.005808585	0.001122963	0.000232604
4530	0.003866104	7.90E-05	0.00269499	0.002022235	0.005584706	0.001027746	0.000222606
4547.5	0.003350341	7.35E-05	0.003126306	0.00265709	0.005690001	0.001409956	0.000250595
4563.75	0.003976975	7.67E-05	0.007605841	0.002585136	0.005989725	0.001651985	0.000287852
4581.25	0.004143921	6.98E-05	0.005105138	0.003236354	0.005548517	0.001822883	0.000339671
4597.5	0.004583716	0.000102873	0.009353099	0.004762028	0.006458443	0.002360349	0.000416255
4615	0.004549426	8.75E-05	0.007527595	0.004556612	0.006285233	0.002309806	0.000375484
4631.25	0.004542946	7.89E-05	0.007522859	0.003874504	0.005560262	0.002075562	0.000352532
4648.75	0.004671417	7.92E-05	0.015318053	0.00340616	0.005506486	0.001945801	0.000317271
4665	0.004014765	0.000108451	0.00661593	0.002831067	0.006057846	0.001992992	0.000345968
4682.5	0.004255992	8.60E-05	0.005547492	0.003068621	0.005954654	0.001585255	0.000260116
4698.75	0.004078084	8.81E-05	0.004952323	0.003004968	0.005809421	0.001429216	0.000230033
4716.25	0.004568979	7.48E-05	0.005306516	0.002644369	0.00585158	0.001687218	0.000214371
4732.5	0.004186793	8.51E-05	0.005582877	0.002523836	0.006229572	0.001450483	0.000235619
4750	0.004291035	8.72E-05	0.007242721	0.002401867	0.008377631	0.001774149	0.000264357
4766.25	0.004609553	8.67E-05	0.0078889	0.002445773	0.006352163	0.001848119	0.000225277
4782.5	0.005626314	9.67E-05	0.009531495	0.002841121	0.006994259	0.002503634	0.000305713
4800	0.006002228	8.50E-05	0.012133478	0.003463308	0.006965607	0.003530674	0.000350647
4816.25	0.006229572	9.62E-05	0.012515717	0.003078776	0.006665277	0.002702178	0.000308849
4833.75	0.006670477	9.88E-05	0.012376969	0.002984487	0.006920367	0.002451319	0.000345606
4850	0.006131132	0.000101726	0.009511355	0.002903984	0.006669693	0.002222972	0.000392599
4867.5	0.006518105	7.79E-05	0.011280412	0.002823757	0.009407928	0.002333981	0.000411363
4883.75	0.006032813	8.21E-05	0.014262202	0.003573781	0.006761228	0.002417606	0.000466145
4901.25	0.006270724	7.27E-05	0.011449657	0.00383416	0.007615324	0.005968733	0.000702371
4917.5	0.007397565	9.68E-05	0.018213564	0.006064834	0.008344926	0.006156186	0.000941505
4935	0.010204462	0.000112882	0.019777686	0.007734269	0.00972096	0.006134865	0.00111929
4951.25	0.010279868	0.000117202	0.030058301	0.016373071	0.0095028	0.007635384	0.001134556
4968.75	0.011314438	0.000122581	0.036621307	0.012219678	0.011749659	0.007970941	0.001416556
4985	0.012249642	0.000131156	0.035655664	0.013609074	0.011163549	0.008979631	0.001699326
5002.5	0.014880469	0.000170331	0.039609677	0.015150783	0.010848781	0.009291031	0.001635711
5018.75	0.013239132	0.000121786	0.039849819	0.022081277	0.014123108	0.008833223	0.001325121
5036.25	0.014895524	0.0001763	0.037373961	0.013361881	0.01075619	0.007874251	0.001377391
5052.5	0.014243808	0.000122642	0.033408269	0.012908515	0.010757633	0.007687686	0.001416903
5070	0.011066195	0.000140073	0.032001616	0.012652432	0.011332649	0.007591599	0.001247722
5086.25	0.010862435	0.000118321	0.02670623	0.010121688	0.010172579	0.006153278	0.00106415
5102.5	0.011060054	0.000133756	0.025705007	0.011834533	0.010237518	0.006470394	0.001219418
5120	0.010071965	0.000155712	0.026528955	0.009727159	0.012981098	0.005557037	0.001154275
5136.25	0.009857381	0.000104434	0.029285448	0.009746486	0.009112434	0.005694767	0.000985855
5153.75	0.010035628	0.000109619	0.020890173	0.008548402	0.009995921	0.00600555	0.001058906
5170	0.009385257	0.000127857	0.022518841	0.00822071	0.011166929	0.00567851	0.001082207
5187.5	0.009329308	0.00011178	0.022313766	0.00762623	0.009412083	0.005368014	0.001098425
5203.75	0.009463402	0.000227297	0.021655761	0.007583121	0.009111035	0.005171057	0.001179598
5221.25	0.010299312	0.000131495	0.027834144	0.0069862	0.009927571	0.005511838	0.001203988
5237.5	0.011526351	0.000151449	0.02515669	0.007967893	0.010158765	0.006975487	0.001471161
5255	0.010937407	0.000129572	0.037379099	0.00939981	0.010180811	0.007588262	0.001610842
5271.25	0.012580617	0.000243776	0.045076136	0.012512729	0.011460535	0.00942439	0.002029835
5288.75	0.015193984	0.000202294	0.048475188	0.016840776	0.010322741	0.01034396	0.002195724
5305	0.014807098	0.000786834	0.048661593	0.018759493	0.01420252	0.014005759	0.002354599
5322.5	0.014449304	0.000190164	0.044936325	0.017833613	0.01062782	0.00903439	0.002059229
5338.75	0.015646793	0.000235919	0.044141279	0.019834717	0.010620792	0.008834348	0.00212958
5356.25	0.014034851	0.000547542	0.040536699	0.017398177	0.010087626	0.009354198	0.002032921
5372.5	0.013044861	0.000313174	0.035081124	0.016003743	0.009726737	0.007808236	0.001797776
5390	0.011922661	0.000243547	0.039412801	0.011619101	0.010130703	0.007178285	0.001620473
5406.25	0.012201733	0.00022752	0.031288009	0.012410428	0.010796008	0.009269513	0.001807742
5422.5	0.012904913	0.000244894	0.032438693	0.010614623	0.014030568	0.008261946	0.001861861
5440	0.010205027	0.000171395	0.028037893	0.009997704	0.010333394	0.007729951	0.00164874
5456.25	0.009511045	0.000109755	0.022015554	0.007008334	0.007802024	0.005143727	0.001075855
5473.75	0.011259971	0.000182097	0.022873142	0.009341885	0.010370896	0.006863585	0.001605108
5490	0.010175211	0.000134435	0.02635534	0.008398279	0.01060712	0.006012735	0.001372444
5507.5	0.010271092	0.000129681	0.022751566	0.00880219	0.010191533	0.005766913	0.001308617
5523.75	0.009725332	0.00012213	0.040003429	0.009171792	0.009640258	0.00588722	0.001390482
5541.25	0.009042108	0.000129596	0.020975394	0.008966789	0.01335011	0.005830353	0.001277005
5557.5	0.009266272	0.00018236	0.019964243	0.008850428	0.010865838	0.005639056	0.001363178
5575	0.009208386	0.000192526	0.017722634	0.010819261	0.011555329	0.005686025	0.001300455
5591.25	0.00870154	0.000188581	0.020760259	0.008474158	0.010931119	0.005219285	0.001225309
5608.75	0.009442919	0.000190627	0.019122048	0.008151588	0.009936121	0.005582234	0.001284623
5625	0.009958173	0.000179294	0.028361392	0.012761885	0.010104723	0.005914592	0.001228306
5642.5	0.009588983	0.00017786	0.029062641	0.011236067	0.011020197	0.007456314	0.00144553
5658.75	0.012304875	0.000161595	0.02791592	0.011432882	0.015467041	0.008405385	0.001463619
5676.25	0.012123536	0.000177298	0.027753193	0.01332922	0.011705145	0.009035191	0.001882798
5692.5	0.012565897	0.000181517	0.037967994	0.014761631	0.013680759	0.009227529	0.001837107
5708.75	0.013915801	0.000181019	0.039700028	0.014188124	0.011423117	0.009945481	0.001929154
5726.25	0.016917721	0.000146274	0.048682788	0.017137019	0.011644295	0.010945461	0.002030978
5742.5	0.019049667	0.000194783	0.059440173	0.020353186	0.014034746	0.013511965	0.002800003
5760	0.01874536	0.000174862	0.061482646	0.021212913	0.015905788	0.014044906	0.00249317
5776.25	0.021071062	0.000200983	0.060230783	0.018801841	0.012753355	0.014639412	0.002374539
5793.75	0.021422604	0.000187011	0.066903133	0.019541572	0.015211354	0.016247105	0.002564753
5810	0.017614624	0.000161882	0.05142635	0.015591675	0.015203502	0.011425402	0.002490355
5827.5	0.016121508	0.000144553	0.04159858	0.012069975	0.012877468	0.009512394	0.001757339
5843.75	0.015687283	0.000149583	0.047742861	0.012310936	0.024152971	0.011042602	0.001791588
5861.25	0.016606536	0.000136959	0.047767625	0.012510873	0.023828245	0.011157301	0.00176805
5877.5	0.016868397	0.000161828	0.062345111	0.013774988	0.023366415	0.012093296	0.001820269
5895	0.020339236	0.00019213	0.067494815	0.017463121	0.022758459	0.013457807	0.00186648
5911.25	0.031463844	0.000180753	0.075170206	0.020063293	0.020285549	0.013226807	0.001854164
5928.75	0.033178297	0.000199837	0.079453996	0.022910449	0.021779599	0.014414818	0.001851421
5945	0.039252132	0.000170659	0.066504104	0.021985521	0.021173391	0.01755765	0.001689746
5962.5	0.039897215	0.000198379	0.077047185	0.022637905	0.017300308	0.013642743	0.001669997
5978.75	0.042456938	0.000218039	0.085100292	0.023324725	0.016692314	0.014171907	0.001672014
5996.25	0.042203952	0.000193451	0.079311222	0.023841202	0.015715118	0.019395043	0.002190274
6012.5	0.040071205	0.00021148	0.071274484	0.021479942	0.013931927	0.017160072	0.002045189
6028.75	0.033361721	0.000229485	0.069591749	0.021270033	0.01467284	0.017244549	0.002364706
6046.25	0.029672352	0.000184017	0.075917575	0.020491264	0.01239223	0.014506266	0.002148616
6062.5	0.025573168	0.000235929	0.068369147	0.025124233	0.014238985	0.017049087	0.002279645
6080	0.027544603	0.00017724	0.093195071	0.019332478	0.014290254	0.016454251	0.002008607
6096.25	0.029696897	0.000204351	0.080914788	0.018938922	0.015187306	0.017543675	0.002282195
6113.75	0.02112802	0.000184655	0.064141968	0.016665748	0.017901942	0.015445066	0.002185098
6130	0.022087638	0.000177894	0.066491506	0.016224136	0.014891614	0.016679496	0.002015206
6147.5	0.021544542	0.000196795	0.056035064	0.017997559	0.015899591	0.015938646	0.002004537
6163.75	0.021486696	0.00022529	0.075185941	0.019495005	0.017634057	0.018521274	0.00203307
6181.25	0.02236083	0.000200925	0.074965663	0.019024471	0.018277512	0.0173088	0.001956824
6197.5	0.021114187	0.000240557	0.068738191	0.020048146	0.020292298	0.017096518	0.00193549
6215	0.023774361	0.000192452	0.064651924	0.02067829	0.020441886	0.015498453	0.001994484
6231.25	0.024031875	0.000187503	0.072846764	0.018867784	0.017480451	0.016206672	0.001870463
6248.75	0.025716121	0.000247941	0.11463043	0.021584653	0.030316981	0.018022269	0.00249636
6265	0.024949861	0.000186265	0.073915682	0.019332605	0.021006105	0.016909049	0.001975214
6282.5	0.022995226	0.000156798	0.076747303	0.018322439	0.016513559	0.0174788	0.001924427
6298.75	0.019620042	0.000277004	0.061123664	0.015373161	0.017055609	0.0134656	0.00190845
6316.25	0.016442961	0.000376987	0.047517144	0.011745973	0.013502917	0.010366522	0.001599188
6332.5	0.01467666	0.000133526	0.035938	0.009499259	0.012873246	0.013729949	0.001393364
6348.75	0.010916099	0.000141231	0.027918728	0.007382909	0.011816743	0.007800562	0.001121677
6366.25	0.009282776	0.000119285	0.022383247	0.005689111	0.010633085	0.006147226	0.000953559
6382.5	0.008233646	0.000120716	0.018725291	0.005280305	0.011380222	0.00582041	0.000819722
6400	0.008356302	0.000116866	0.018333573	0.004820532	0.011516063	0.004755683	0.000760257
6416.25	0.007788643	0.000115767	0.015159043	0.004312712	0.010131639	0.004460907	0.000691796
6433.75	0.007244106	9.10E-05	0.012937284	0.003756056	0.008781668	0.003900777	0.000603561
6450	0.006752077	8.84E-05	0.012327481	0.003388816	0.008303723	0.003767002	0.000622451
6467.5	0.006916457	9.87E-05	0.011595455	0.004845311	0.008629266	0.004330478	0.000786066
6483.75	0.006899824	9.73E-05	0.016518405	0.006159663	0.008151695	0.004585954	0.000786395
6501.25	0.008213255	0.000104401	0.017819915	0.007006651	0.009236164	0.005153245	0.000840392
6517.5	0.008767149	0.000121036	0.017685816	0.006281469	0.009616767	0.00654996	0.000860162
6535	0.010602153	0.000108683	0.028021192	0.007243623	0.009498614	0.007647679	0.000941053
6551.25	0.011578458	0.000133484	0.026498006	0.007580521	0.009589725	0.00856234	0.000924806
6568.75	0.011341899	0.00011966	0.026124813	0.007927237	0.009373363	0.007060909	0.000877862
6585	0.010558971	0.00012861	0.023089381	0.00749851	0.009368469	0.00712598	0.000820171
6602.5	0.010194496	0.000116625	0.027297027	0.007330833	0.008954615	0.006616252	0.000862104
6618.75	0.01031905	0.000121991	0.020779939	0.007989005	0.008779874	0.006821497	0.000887222
6636.25	0.01103397	0.000116646	0.023399283	0.008637088	0.008530042	0.010684054	0.000949359
6652.5	0.011934265	0.000118041	0.024296431	0.008443893	0.009663594	0.00721269	0.000947065
6668.75	0.010620499	0.000119957	0.020800414	0.007528592	0.009463185	0.006191631	0.000934731
6686.25	0.009940163	0.000110498	0.020836418	0.006997553	0.009557155	0.005968051	0.00079736
6702.5	0.009019769	0.000120805	0.029681747	0.005847625	0.013410422	0.00626826	0.000824068
6720	0.007796528	0.000105683	0.015797359	0.00461911	0.010483722	0.004754556	0.000602806
6736.25	0.008170702	0.00012299	0.020642557	0.00432348	0.010991902	0.004619496	0.000656834
6753.75	0.007029418	0.000112779	0.014275497	0.003907379	0.010043966	0.004245923	0.000513539
6770	0.007575721	0.000137256	0.014350285	0.003866172	0.009702303	0.004029002	0.000544449
6787.5	0.007057521	0.000123148	0.012486166	0.004903298	0.00982387	0.004645454	0.000568823
6803.75	0.006134875	0.000113937	0.011244725	0.004424839	0.009892292	0.004565347	0.000755155
6821.25	0.006494812	0.000108458	0.012635969	0.004507271	0.00823949	0.004198175	0.000566007
6837.5	0.006170103	0.00010212	0.029342915	0.005361576	0.00782498	0.004590617	0.00073914
6855	0.007959203	0.000110165	0.017977741	0.006816379	0.008561162	0.005248686	0.000681635
6871.25	0.007894332	0.00011945	0.016354022	0.006578845	0.008746802	0.004482879	0.000621199
6888.75	0.007897622	0.000108742	0.016340366	0.00620835	0.007990154	0.004133876	0.000593597
6905	0.007511946	0.00011005	0.017440695	0.005844421	0.008171242	0.004140018	0.000560971
6922.5	0.007144712	0.000114581	0.016666133	0.006025084	0.007363516	0.005017629	0.000530008
6938.75	0.00740881	0.000111828	0.015865493	0.006434732	0.00795735	0.003533631	0.000604815
6956.25	0.006428616	0.000104719	0.009525658	0.005986489	0.007291876	0.003033982	0.000490052
6972.5	0.008156494	0.000114992	0.008225723	0.005695702	0.007942637	0.003619762	0.000444169
6988.75	0.005457011	9.13E-05	0.007819693	0.004690308	0.008713165	0.003281145	0.00044645
7006.25	0.005949319	9.11E-05	0.007717929	0.004086822	0.007466487	0.002641413	0.000435542
7022.5	0.006194298	9.01E-05	0.008175314	0.003568656	0.007464599	0.00264195	0.000340243
7040	0.006118765	0.000102162	0.006752097	0.003470033	0.007408278	0.002494508	0.000355774
7056.25	0.005830862	0.000109571	0.006254938	0.003009854	0.007695014	0.002577531	0.000391058
7073.75	0.006499042	7.27E-05	0.005699971	0.002435469	0.006468123	0.001792485	0.000266993
7090	0.007347631	8.09E-05	0.007444882	0.002451366	0.007605572	0.001815561	0.000305737
7107.5	0.009249547	8.48E-05	0.005739961	0.002265954	0.007852166	0.00187739	0.00027293
7123.75	0.007655221	7.57E-05	0.008198046	0.00189457	0.008063999	0.001842458	0.000262134
7141.25	0.007090712	7.68E-05	0.007340458	0.001626826	0.008985452	0.00225783	0.00024336
7157.5	0.005354686	5.66E-05	0.005169442	0.00145968	0.009453774	0.00176367	0.00020367
7175	0.005124363	6.06E-05	0.004209764	0.001216023	0.008500344	0.001624925	0.000196012
7191.25	0.004848839	6.39E-05	0.004227988	0.001142474	0.008307252	0.001574136	0.000198125
7208.75	0.004356739	6.91E-05	0.003570653	0.00125598	0.008782202	0.001394802	0.000191952
7225	0.004339144	6.32E-05	0.004632092	0.001022926	0.007939453	0.001400434	0.000211324
7242.5	0.00416533	5.98E-05	0.003149979	0.006826612	0.007197256	0.001160817	0.000217171
7258.75	0.004814762	7.49E-05	0.007157314	0.001403868	0.007297242	0.001213542	0.000246704
7276.25	0.004522923	6.84E-05	0.004298207	0.001543394	0.006917888	0.001515972	0.0002589
7292.5	0.004956379	8.08E-05	0.004282939	0.001917821	0.006258512	0.001431047	0.000280052
7308.75	0.004990482	6.66E-05	0.004229755	0.001649108	0.006028475	0.001230773	0.000260645
7326.25	0.00519396	8.31E-05	0.005005493	0.002000842	0.006087431	0.001403579	0.000318412
7342.5	0.005032081	9.37E-05	0.004481329	0.002366538	0.006556699	0.001897906	0.00036325
7360	0.005488944	8.31E-05	0.003771455	0.002224091	0.006232522	0.001648156	0.000297554
7376.25	0.004421069	8.46E-05	0.004075154	0.001909358	0.00620403	0.001619195	0.000284596
7393.75	0.004231314	7.54E-05	0.003358584	0.001596441	0.006418721	0.001740901	0.000257171
7410	0.00448186	7.36E-05	0.003279273	0.003283348	0.006524107	0.001923764	0.000270901
7427.5	0.003711144	8.62E-05	0.004853876	0.007648893	0.008290399	0.002977897	0.000372431
7443.75	0.005469596	0.00010224	0.009021893	0.006372307	0.007917637	0.003203758	0.000398143
7461.25	0.005841915	0.000104976	0.009158667	0.006235565	0.008710789	0.003243264	0.000400879
7477.5	0.00511723	7.79E-05	0.008970776	0.004984776	0.007542763	0.002565533	0.000310691
7495	0.00515894	0.000104276	0.011270062	0.004628581	0.008352788	0.003009928	0.000415845
7511.25	0.004249872	8.67E-05	0.005606336	0.003323748	0.006585683	0.001808997	0.000287639
7528.75	0.004724709	8.52E-05	0.005051183	0.003692128	0.006994337	0.001916124	0.000300654
7545	0.003691347	6.75E-05	0.00389683	0.002837868	0.007170964	0.001679284	0.0002595
7562.5	0.004025997	8.50E-05	0.004174695	0.002383035	0.007057412	0.001555403	0.000259103
7578.75	0.004082202	8.35E-05	0.003662909	0.002003187	0.006345312	0.001439444	0.000218104
7595	0.004101989	8.05E-05	0.005485522	0.002111242	0.007313522	0.001401462	0.000248459
7612.5	0.004249335	6.65E-05	0.003505941	0.002015637	0.006432644	0.001400512	0.000271086
7628.75	0.004286303	7.40E-05	0.00475094	0.00229331	0.006803078	0.001418846	0.000286547
7646.25	0.004917483	0.000109168	0.004625692	0.002293196	0.008365162	0.00147982	0.000301097
7662.5	0.004427824	9.44E-05	0.006109263	0.002503173	0.00704314	0.001774922	0.000335431
7680	0.004815049	9.39E-05	0.007446326	0.002912824	0.00658989	0.001401808	0.000321169
7696.25	0.004507431	0.000109062	0.006688567	0.002484444	0.006891619	0.002585344	0.000309973
7713.75	0.004083583	8.40E-05	0.004803293	0.001983239	0.006760288	0.001290789	0.000271167
7730	0.003809525	6.89E-05	0.003949955	0.001664337	0.006676281	0.001104751	0.000291076
7747.5	0.003972336	6.80E-05	0.004043992	0.00145463	0.006734015	0.001161997	0.000338863
7763.75	0.004110939	8.11E-05	0.004027114	0.001385512	0.006892922	0.00112603	0.000316876
7781.25	0.003979107	7.78E-05	0.003581268	0.001563247	0.006443803	0.001197141	0.000361615
7797.5	0.004036586	6.69E-05	0.004328219	0.001456348	0.006301719	0.00116424	0.000353974
7815	0.004056967	6.11E-05	0.003244956	0.001373363	0.006436184	0.00137019	0.0003487
7831.25	0.004122029	7.46E-05	0.003397815	0.001415813	0.006315553	0.00168223	0.000347433
7848.75	0.003925558	6.90E-05	0.003444634	0.001280801	0.006212204	0.001313055	0.000387281
7865	0.004255224	8.27E-05	0.003439135	0.001354791	0.006416648	0.001374508	0.000386813
7882.5	0.00416764	8.25E-05	0.00456914	0.00117279	0.006660897	0.001417918	0.000429635
7898.75	0.004112058	8.42E-05	0.003272551	0.001075131	0.006354915	0.00129206	0.000389724
7915	0.004033301	7.24E-05	0.003203326	0.000944415	0.006873405	0.001253411	0.000448013
7932.5	0.003713437	8.05E-05	0.003375184	0.000971722	0.00629925	0.001428268	0.000474571
7948.75	0.003917656	0.000157707	0.005042275	0.001084013	0.007047192	0.00202057	0.000525149
7966.25	0.004580714	7.01E-05	0.007137149	0.001371226	0.006791484	0.002266304	0.00050866
7982.5	0.00510145	7.75E-05	0.009421076	0.001357319	0.006826675	0.002305571	0.000560184
8000	0.004971254	8.42E-05	0.010132599	0.001435108	0.007269364	0.002186814	0.000638134
8016.25	0.004784034	8.32E-05	0.008065819	0.001676277	0.007446117	0.002203445	0.00065154
8033.75	0.004932221	7.00E-05	0.009242559	0.001822672	0.007010103	0.002009519	0.00063268
8050	0.00471864	7.71E-05	0.007202338	0.001727031	0.006978782	0.001882018	0.00061232
8067.5	0.004644526	8.75E-05	0.00694807	0.002207751	0.007191898	0.002312165	0.000686381
8083.75	0.005090768	8.49E-05	0.00764403	0.002206689	0.007035816	0.002376046	0.00065747
8101.25	0.005574409	8.52E-05	0.009112023	0.002418948	0.007407356	0.002271009	0.000614503
8117.5	0.00526796	7.94E-05	0.007556056	0.002662104	0.007130108	0.002057788	0.00058281
8135	0.0051111	6.99E-05	0.008584883	0.002098414	0.006820672	0.002220763	0.000561525
8151.25	0.00518034	7.78E-05	0.007530292	0.001992663	0.00680403	0.002004493	0.000558207
8168.75	0.005383113	8.32E-05	0.006612191	0.002246041	0.00660927	0.00195022	0.000558268
8185	0.005485581	8.38E-05	0.009390216	0.002882051	0.006545116	0.001994733	0.0005515
8202.5	0.006134257	0.000102366	0.007664275	0.002691124	0.007126573	0.002327637	0.000637126
8218.75	0.005730997	9.19E-05	0.00901804	0.003039579	0.00669974	0.00305276	0.000619762
8235	0.005884223	8.76E-05	0.008868455	0.003696361	0.006652675	0.002374394	0.000595599
8252.5	0.005781171	0.000104438	0.008829694	0.003122859	0.006670168	0.002635286	0.000537456
8268.75	0.005754869	8.59E-05	0.008059255	0.003151651	0.006579648	0.002256605	0.000570343
8286.25	0.005243925	9.76E-05	0.00735867	0.004077754	0.006187871	0.002003489	0.000532843
8302.5	0.004959806	7.73E-05	0.005836254	0.002524396	0.006032724	0.00192969	0.000505754
8320	0.004826721	7.77E-05	0.005847863	0.002931924	0.005766338	0.001611232	0.0004579
8336.25	0.00454111	8.18E-05	0.00486572	0.002888336	0.005757557	0.00159281	0.000459605
8353.75	0.004993988	9.02E-05	0.006079786	0.004407868	0.006458686	0.001713157	0.000501629
8370	0.004107376	7.41E-05	0.005600703	0.002740102	0.005858474	0.001334336	0.000399469
8387.5	0.003514843	6.65E-05	0.00352961	0.002087011	0.006158123	0.001309619	0.000433055
8403.75	0.003870956	5.96E-05	0.003786401	0.001881428	0.006834499	0.001351705	0.000419544
8421.25	0.003882273	6.32E-05	0.003577517	0.001888208	0.006864373	0.001336558	0.000483729
8437.5	0.00377309	7.00E-05	0.00344107	0.0016797	0.007117938	0.001537027	0.000496938
8455	0.003753742	8.62E-05	0.0051822	0.001600236	0.00679688	0.001343786	0.00048152
8471.25	0.003927699	8.08E-05	0.004530172	0.001469646	0.007022541	0.001774987	0.000467184
8488.75	0.003897188	6.90E-05	0.005292209	0.001425469	0.006894928	0.001976264	0.00041265
8505	0.004506951	7.22E-05	0.006699387	0.001661439	0.007311886	0.002240296	0.00042003
8522.5	0.004758832	6.94E-05	0.005903649	0.001786637	0.006968476	0.002396684	0.000445593
8538.75	0.00486282	8.25E-05	0.006834841	0.002253777	0.007189846	0.002373187	0.00050258
8555	0.004925441	7.26E-05	0.006227206	0.002159007	0.006719386	0.003045852	0.000535632
8572.5	0.005386496	6.90E-05	0.009308474	0.002472759	0.006748794	0.002944947	0.000560252
8588.75	0.004870317	7.37E-05	0.006511907	0.002352055	0.006694554	0.002603939	0.000602241
8606.25	0.00488506	7.71E-05	0.006363871	0.002468738	0.006407986	0.002273801	0.000595773
8622.5	0.004495015	7.56E-05	0.006915166	0.002769878	0.006174498	0.002140718	0.000519636
8640	0.004623644	7.57E-05	0.006287633	0.002449352	0.006212657	0.002496048	0.000485987
8656.25	0.004541347	7.44E-05	0.005474181	0.002241353	0.006277719	0.002186611	0.000513873
8673.75	0.004488924	7.45E-05	0.006358453	0.002026089	0.0067037	0.002401353	0.000467325
8690	0.004714259	8.06E-05	0.006969521	0.001997577	0.006941431	0.002457828	0.00049068
8707.5	0.004604393	6.80E-05	0.006983789	0.001737088	0.006977465	0.002651389	0.0004862
8723.75	0.0046056	7.41E-05	0.007452953	0.001540849	0.007230015	0.002228128	0.000527595
8741.25	0.004460827	6.16E-05	0.006263291	0.001745521	0.007219614	0.002305665	0.000543451
8757.5	0.004825303	7.61E-05	0.006685162	0.001879285	0.007301573	0.002150649	0.000541635
8775	0.00455555	6.48E-05	0.006580833	0.001609896	0.006930845	0.002030697	0.000525738
8791.25	0.00463634	8.56E-05	0.00792094	0.001900489	0.007087642	0.002280387	0.000556312
8808.75	0.004458919	7.54E-05	0.007771505	0.002213868	0.007096016	0.002363514	0.000535991
8825	0.004836326	6.81E-05	0.008200046	0.002425091	0.007093272	0.002475267	0.000522732
8842.5	0.005140238	8.54E-05	0.007932271	0.002569062	0.007410431	0.002828346	0.000531319
8858.75	0.005051925	7.77E-05	0.009113317	0.002411437	0.007231663	0.002701546	0.000416257
8875	0.005078945	9.15E-05	0.008334229	0.002298514	0.007612939	0.002770825	0.000460188
8892.5	0.004985812	7.72E-05	0.008263245	0.002655704	0.007570604	0.003105936	0.000437314
8908.75	0.005354	8.40E-05	0.008558799	0.0028586	0.00746711	0.002701111	0.000439453
8926.25	0.005065959	7.67E-05	0.007987035	0.002128415	0.007242919	0.002633979	0.000431706
8942.5	0.005150293	8.75E-05	0.007129458	0.001806437	0.006999552	0.00244777	0.000440787
8960	0.004147835	8.23E-05	0.006519979	0.001649289	0.006968587	0.002364056	0.000503521
8976.25	0.004512403	7.39E-05	0.006255463	0.001727038	0.007267419	0.002525901	0.000579502
8993.75	0.004319064	8.11E-05	0.007228454	0.002152186	0.007549457	0.002798206	0.000616602
9010	0.005594404	8.35E-05	0.009229229	0.002883459	0.007642398	0.003066191	0.000727083
9027.5	0.005723584	0.00010554	0.011072629	0.003055832	0.007625405	0.003911296	0.000782424
9043.75	0.006175786	0.000105781	0.016441311	0.003379493	0.007580142	0.004214782	0.000784532
9061.25	0.006632606	9.37E-05	0.01337927	0.003144104	0.007473128	0.003826401	0.000721025
9077.5	0.006762011	0.000118402	0.014435323	0.0035668	0.007610258	0.00406161	0.000760799
9095	0.006206833	0.00011105	0.014289284	0.006407746	0.009257475	0.004194452	0.000788885
9111.25	0.00725108	0.000118048	0.014894216	0.006376433	0.008968195	0.00420701	0.000829907
9128.75	0.008013432	0.000130213	0.017228149	0.008490128	0.010027174	0.004844346	0.001049175
9145	0.008512113	0.000121462	0.023320444	0.012763488	0.009739445	0.005628292	0.001281477
9162.5	0.00865992	0.00013032	0.020256735	0.013058164	0.009837679	0.006579587	0.001300399
9178.75	0.00921504	0.000117865	0.023455075	0.011741223	0.009308281	0.005659872	0.001099646
9195	0.008280728	0.00012376	0.020018767	0.01074033	0.009120089	0.005290679	0.001029036
9212.5	0.008202349	0.000110631	0.018302972	0.010544941	0.008908174	0.00513238	0.00106106
9228.75	0.007766735	0.000111051	0.019992993	0.008572715	0.009448249	0.004517551	0.000926911
9246.25	0.007333811	9.69E-05	0.015232974	0.006779161	0.008615347	0.004275513	0.000837338
9262.5	0.005899215	9.17E-05	0.01339622	0.004836093	0.008411742	0.003742767	0.000698194
9280	0.00586211	7.95E-05	0.010847488	0.008629731	0.008202587	0.003533326	0.000625842
9296.25	0.00542051	8.42E-05	0.012842679	0.00341847	0.007640897	0.003030488	0.000503609
9313.75	0.00472575	8.06E-05	0.008139491	0.004028072	0.007323943	0.00286207	0.000457021
9330	0.004687062	8.56E-05	0.007910454	0.00314676	0.007550973	0.002935464	0.000401829
9347.5	0.004266701	9.57E-05	0.006941298	0.003460873	0.009541556	0.002848364	0.000464544
9363.75	0.004520311	8.01E-05	0.006725101	0.003189461	0.007979737	0.002613605	0.000411776
9381.25	0.004420951	8.90E-05	0.006518986	0.00349228	0.007677042	0.002408764	0.000411293
9397.5	0.004624428	9.74E-05	0.006919309	0.002198237	0.007714448	0.002745833	0.000402899
9415	0.004853308	7.53E-05	0.007343862	0.002439341	0.006768769	0.00224329	0.000384722
9431.25	0.00505186	9.19E-05	0.007989094	0.003203018	0.007266005	0.002921291	0.000435737
9448.75	0.005093579	0.000100704	0.008969984	0.002881593	0.007111526	0.003293235	0.000411428
9465	0.005537151	8.18E-05	0.010671159	0.002614839	0.00638116	0.002991649	0.000387758
9482.5	0.005092513	9.87E-05	0.008655244	0.002379862	0.006276421	0.002551971	0.000363729
9498.75	0.005900318	9.27E-05	0.006984777	0.00221963	0.005539917	0.002161933	0.000288547
9515	0.004956907	0.000122865	0.006031956	0.002123063	0.00585864	0.001886034	0.000280343
9532.5	0.004873177	9.91E-05	0.00514836	0.00210641	0.005575939	0.001732765	0.000253827
9548.75	0.00464502	8.25E-05	0.004768722	0.002074802	0.005264776	0.001502506	0.000220676
9566.25	0.004482581	9.78E-05	0.004826841	0.002071626	0.005553035	0.001542933	0.00026848
9582.5	0.003789056	8.25E-05	0.003019726	0.001712537	0.006049301	0.001221487	0.000237415
9600	0.003858735	7.91E-05	0.002475402	0.001435701	0.005875668	0.000998113	0.000237012
9616.25	0.003775056	8.45E-05	0.00200181	0.001145656	0.00640613	0.000974211	0.00020954
9633.75	0.003525056	6.57E-05	0.001743105	0.001310168	0.006240832	0.000839422	0.000179285
9650	0.003348342	6.99E-05	0.001823002	0.001259757	0.006132759	0.000989525	0.000196031
9667.5	0.003307828	6.80E-05	0.002346185	0.001287204	0.006188024	0.001422755	0.000190734
9683.75	0.003314317	8.04E-05	0.002301111	0.001500377	0.006382207	0.001097077	0.000199389
9701.25	0.003497727	6.74E-05	0.002825679	0.001454501	0.006373173	0.001058521	0.000179024
9717.5	0.003450163	6.17E-05	0.003141698	0.001456534	0.006573678	0.001214784	0.000197137
9735	0.003787667	7.17E-05	0.00379177	0.001912063	0.006666869	0.001760889	0.000254808
9751.25	0.00421538	9.62E-05	0.006448542	0.003343321	0.006881454	0.003188811	0.000365249
9768.75	0.005701176	8.74E-05	0.013339955	0.005703589	0.007254445	0.003317142	0.000377761
9785	0.005858401	9.05E-05	0.012693763	0.004890822	0.007240816	0.003289194	0.00037277
9801.25	0.004891485	8.09E-05	0.006882761	0.002661737	0.007112682	0.00203308	0.000250091
9818.75	0.004924917	6.80E-05	0.007776689	0.002671317	0.006942154	0.001896872	0.000233901
9835	0.004330248	8.36E-05	0.00581112	0.002398295	0.0081054	0.001878607	0.000244668
9852.5	0.004118156	7.54E-05	0.00487837	0.00222201	0.007517366	0.001692074	0.000263706
9868.75	0.004136892	7.07E-05	0.004792265	0.002248794	0.007267903	0.002261566	0.000245278
9886.25	0.003987729	8.66E-05	0.004820488	0.002410046	0.007536563	0.001753618	0.000271381
9902.5	0.004047112	6.51E-05	0.00462728	0.002181501	0.00685967	0.001479264	0.000229302
9920	0.00404442	7.88E-05	0.004839524	0.002174633	0.006654083	0.001500771	0.000236285
9936.25	0.003789232	8.41E-05	0.004066171	0.001953834	0.00632813	0.001463443	0.000217027
9953.75	0.003918273	9.00E-05	0.003693862	0.001923821	0.006417564	0.001530945	0.0002089
9970	0.003799859	8.78E-05	0.005017391	0.001935389	0.006516677	0.001351798	0.000218418
9987.5	0.003712161	8.53E-05	0.003027275	0.002028449	0.006306714	0.001275766	0.000195024
10003.75	0.003629004	7.12E-05	0.004028716	0.001860651	0.006634728	0.001270354	0.000198059
10021.25	0.003387517	8.30E-05	0.002910046	0.001753517	0.006630665	0.001413546	0.000218422
10037.5	0.003553678	7.15E-05	0.003575495	0.001893994	0.0067707	0.001516226	0.000217568
10055	0.00422946	7.75E-05	0.004110476	0.002306308	0.006920538	0.001514544	0.000243363
10071.25	0.004012018	7.65E-05	0.003948242	0.002504637	0.00669791	0.001424712	0.000230137
10088.75	0.003712383	7.17E-05	0.008484088	0.00223129	0.006414707	0.001355437	0.000237823
10105	0.003792058	6.91E-05	0.003608467	0.002070106	0.006054921	0.001402282	0.00022573
10121.25	0.004248293	8.15E-05	0.010495602	0.003789447	0.006737539	0.001886109	0.000299034
10138.75	0.004841436	8.16E-05	0.00776447	0.003767916	0.015934205	0.002141384	0.00033004
10155	0.004896287	7.85E-05	0.006315808	0.00344247	0.006430651	0.002269105	0.000320916
10172.5	0.004705666	8.79E-05	0.00675166	0.003635069	0.006399459	0.002312613	0.000344352
10188.75	0.004342347	7.46E-05	0.007650902	0.003287027	0.006079844	0.001774796	0.00024435
10206.25	0.003824438	7.17E-05	0.004985088	0.002957773	0.006154652	0.001282546	0.000207774
10222.5	0.003993169	7.87E-05	0.004222854	0.002746521	0.006112835	0.001242928	0.000212057
10240	0.003599021	7.13E-05	0.003217368	0.001992737	0.005907977	0.001126733	0.000172073
10256.25	0.003422772	6.56E-05	0.002440421	0.00133561	0.006330223	0.00098237	0.00014792
10273.75	0.003356499	6.27E-05	0.002030621	0.001565052	0.005883078	0.000879206	0.000219609
10290	0.003605149	7.20E-05	0.002794451	0.001456822	0.005779093	0.001082513	0.000181627
10307.5	0.004828735	6.89E-05	0.005282112	0.002664881	0.006071786	0.001289752	0.000359223
10323.75	0.004261189	5.98E-05	0.004562317	0.002445832	0.006032328	0.001178868	0.00034218
10341.25	0.005281273	6.34E-05	0.00404165	0.003038305	0.006134047	0.001318569	0.000391272
10357.5	0.004943751	5.61E-05	0.003879712	0.002275099	0.005807185	0.001464488	0.000435316
10375	0.00425714	5.83E-05	0.004596882	0.002065198	0.005801903	0.001156113	0.000414207
10391.25	0.004511274	6.14E-05	0.003160088	0.001752991	0.006090774	0.001073661	0.000631849
10408.75	0.004381273	5.40E-05	0.003064419	0.002992724	0.005637994	0.001024963	0.000380626
10425	0.003654508	6.21E-05	0.001879388	0.001156968	0.005991071	0.000861141	0.000314201
10441.25	0.003777013	6.91E-05	0.001767645	0.001103444	0.006316228	0.000840982	0.000306286
10458.75	0.00337262	7.10E-05	0.001450973	0.000782601	0.006074173	0.000787921	0.000246538
10475	0.003693167	7.18E-05	0.001533928	0.000789377	0.005943005	0.000760847	0.000221569
10492.5	0.003328408	7.40E-05	0.00124719	0.000674979	0.006007584	0.000779429	0.000220566
10508.75	0.003039809	8.47E-05	0.001372208	0.000625951	0.005997631	0.000748985	0.000189623
10526.25	0.003174857	8.26E-05	0.001372852	0.00075314	0.005902512	0.000794894	0.000182196
10542.5	0.003304255	7.75E-05	0.001426898	0.000631797	0.005838658	0.000820796	0.00017006
10560	0.003544392	6.83E-05	0.001542849	0.000781908	0.005525196	0.000805092	0.000188601
10576.25	0.003670259	9.42E-05	0.002428824	0.000636153	0.006073827	0.000824152	0.000189412
10593.75	0.003580048	8.72E-05	0.001858226	0.000621338	0.005568631	0.000863066	0.000197719
10610	0.003207511	6.98E-05	0.001875465	0.000658665	0.005506512	0.000839874	0.000176092
10627.5	0.003349069	9.16E-05	0.001882249	0.000742105	0.006041725	0.00101821	0.000184945
10643.75	0.003264604	7.39E-05	0.001892141	0.000641131	0.006152863	0.000952992	0.000195533
10661.25	0.003314157	8.81E-05	0.002544646	0.000856208	0.006718592	0.001206845	0.000211574
10677.5	0.003365815	8.81E-05	0.002977001	0.000907597	0.00672375	0.001435455	0.000245556
10695	0.003626363	8.06E-05	0.003967202	0.001015459	0.006854731	0.001551168	0.000255158
10711.25	0.003504394	8.10E-05	0.003418174	0.001517883	0.007107657	0.001725472	0.000266192
10728.75	0.003728721	8.04E-05	0.003987557	0.001862822	0.007000701	0.001897768	0.000260767
10745	0.003855412	9.51E-05	0.007435878	0.004010079	0.007521437	0.003621633	0.000376965
10761.25	0.004791603	0.000100633	0.010410735	0.005428073	0.006667284	0.002762887	0.000338846
10778.75	0.005390221	9.97E-05	0.009699329	0.005916447	0.006617435	0.004100237	0.001020307
10795	0.005148011	8.55E-05	0.008979271	0.00580724	0.006650563	0.002436263	0.000367139
10812.5	0.004714077	7.83E-05	0.00717602	0.004011031	0.006330973	0.002240103	0.000299662
10828.75	0.004657529	0.000104538	0.008273721	0.00440338	0.006677084	0.002223977	0.000325664
10846.25	0.004421007	9.17E-05	0.006275615	0.00350307	0.006477015	0.001882931	0.000289232
10862.5	0.004504771	0.000105391	0.005530371	0.00298101	0.006804958	0.001937185	0.000275029
10880	0.004346724	8.56E-05	0.004955824	0.002623571	0.006541589	0.001668237	0.000284639
10896.25	0.004139012	8.88E-05	0.004657547	0.002663606	0.006778175	0.001644029	0.000316865
10913.75	0.004140205	8.70E-05	0.004138041	0.002393725	0.006939509	0.00166379	0.000289055
10930	0.004024228	8.79E-05	0.003768825	0.002254073	0.006600378	0.001534129	0.000288186
10947.5	0.004049006	8.29E-05	0.00373204	0.002017837	0.006622667	0.001457644	0.000280494
10963.75	0.003666273	8.72E-05	0.00351119	0.001692818	0.00653812	0.001392472	0.000253303
10981.25	0.003779223	9.22E-05	0.00390621	0.001825831	0.006514009	0.001464099	0.00029383
10997.5	0.004156511	0.000102795	0.004708412	0.002693047	0.00671561	0.001824328	0.000297428
11015	0.004995125	9.81E-05	0.01037907	0.003891828	0.007001612	0.002510576	0.000339694
11031.25	0.006320974	0.000116971	0.009992297	0.004615416	0.007554039	0.003462023	0.000430741
11048.75	0.006278919	0.000101269	0.011223125	0.006025426	0.006850451	0.00321412	0.000423416
11065	0.006570653	9.94E-05	0.018344561	0.005541551	0.007214818	0.003405058	0.000485517
11081.25	0.007541984	9.39E-05	0.013379703	0.00532946	0.007496934	0.004355636	0.000508852
11098.75	0.007019662	0.000100353	0.012576336	0.006622215	0.007819208	0.003724614	0.000720268
11115	0.007805853	0.000109077	0.014443595	0.008881033	0.009013938	0.00424932	0.000904248
11132.5	0.009766773	9.42E-05	0.015832322	0.008817185	0.009064148	0.004673271	0.001001226
11148.75	0.008394442	8.82E-05	0.021628806	0.010302167	0.008785494	0.004511207	0.001129306
11166.25	0.00825491	9.82E-05	0.017132738	0.012151454	0.008108328	0.003937009	0.001078763
11182.5	0.007890202	9.65E-05	0.014996765	0.010706361	0.008528294	0.004038266	0.001017749
11200	0.006772247	9.36E-05	0.01312928	0.011735234	0.008594584	0.003330361	0.001071255
11216.25	0.008705029	8.98E-05	0.009758013	0.009953554	0.008045058	0.003285148	0.000998032
11233.75	0.005670717	9.37E-05	0.009930706	0.036012545	0.007432529	0.002823671	0.00088285
11250	0.004963123	0.000104186	0.007753326	0.00929758	0.007487724	0.002556645	0.000753105
11267.5	0.004684346	9.40E-05	0.007051276	0.006567866	0.006840835	0.002436961	0.000541555
11283.75	0.004592394	7.94E-05	0.006203059	0.005736674	0.007099495	0.001974939	0.000520707
11301.25	0.003973144	8.27E-05	0.005493188	0.004694048	0.007189583	0.00173785	0.000427543
11317.5	0.003906771	7.30E-05	0.003993005	0.003819526	0.006956114	0.001828939	0.000366438
11335	0.003536901	7.03E-05	0.003443615	0.003098411	0.006589878	0.001214751	0.000297576
11351.25	0.003463794	7.62E-05	0.00278581	0.002603702	0.006331983	0.001092063	0.000355999
11368.75	0.003537029	6.10E-05	0.002323876	0.002809579	0.006174851	0.001074755	0.000225017
11385	0.003563152	5.67E-05	0.002597204	0.002167916	0.006272166	0.00100445	0.000244524
11401.25	0.004120552	6.62E-05	0.002181325	0.001631625	0.006279019	0.000960674	0.000340447
11418.75	0.00321993	7.36E-05	0.002965629	0.001597798	0.006991371	0.001033036	0.0002423
11435	0.003204027	6.81E-05	0.001481973	0.001284102	0.005897437	0.000796016	0.000185144
11452.5	0.003391371	8.27E-05	0.00171013	0.001291127	0.005915225	0.000809242	0.000216451
11468.75	0.003105362	8.54E-05	0.001387443	0.001322965	0.006279685	0.000930711	0.00018462
11486.25	0.003044603	8.49E-05	0.001303485	0.001175977	0.00596419	0.000930649	0.000144508
11502.5	0.003047669	7.61E-05	0.001264277	0.001168491	0.00570461	0.000687418	0.000129821
11520	0.002937178	7.68E-05	0.001151937	0.001139043	0.006107348	0.000656532	0.000120226
11536.25	0.002858127	8.33E-05	0.000997746	0.000882284	0.005835689	0.000670721	0.000117233
11553.75	0.003082559	7.39E-05	0.00148693	0.000834048	0.006296529	0.000729296	0.00011308
11570	0.0031744	8.28E-05	0.002341958	0.000799768	0.005722248	0.00075728	9.71E-05
11587.5	0.003558073	7.06E-05	0.002692674	0.00078984	0.005545434	0.00086092	0.00012726
11603.75	0.003536773	7.91E-05	0.002719525	0.000926149	0.005767195	0.00109564	0.000124567
11621.25	0.004336771	8.40E-05	0.002629991	0.000814512	0.005857815	0.000961659	0.000113447
11637.5	0.003579894	7.08E-05	0.002560932	0.000736674	0.005809566	0.000835116	0.000111697
11655	0.003907792	7.94E-05	0.002093875	0.00065342	0.005851786	0.00086205	0.000106573
11671.25	0.003447315	7.53E-05	0.001677213	0.000592513	0.005237563	0.000772858	0.000101724
11687.5	0.003432369	7.99E-05	0.001704115	0.000691754	0.005542212	0.000773728	0.000140965
11705	0.003249516	9.63E-05	0.002038307	0.000739153	0.006199167	0.000881047	0.000122572
11721.25	0.003161189	8.77E-05	0.002165616	0.000687285	0.006045829	0.000879361	0.000125513
11738.75	0.00329975	8.20E-05	0.002011827	0.000687571	0.005932079	0.000863453	0.000120292
11755	0.002947843	7.94E-05	0.002224825	0.000586848	0.005601311	0.000761555	0.000123488
11772.5	0.003421055	7.57E-05	0.002063601	0.000612301	0.005983741	0.000798701	0.000125717
11788.75	0.003066144	7.65E-05	0.002221061	0.000679932	0.005925389	0.000790424	0.000130619
11806.25	0.003000676	7.30E-05	0.001444749	0.000697594	0.006147575	0.000832152	0.000146153
11822.5	0.003047659	7.80E-05	0.001677699	0.000624971	0.006306478	0.000933323	0.000143324
11840	0.003038901	8.15E-05	0.001532292	0.000803141	0.006752032	0.001018295	0.000166752
11856.25	0.002912219	7.71E-05	0.00213286	0.000992411	0.006861548	0.000994661	0.000192886
11873.75	0.002974213	7.15E-05	0.002531799	0.00123059	0.00704628	0.00117444	0.00022053
11890	0.003058578	7.55E-05	0.002770425	0.001221188	0.006951882	0.001142546	0.000234654
11907.5	0.002944525	7.67E-05	0.002910744	0.001107037	0.007109504	0.001333011	0.000270438
11923.75	0.003207592	7.82E-05	0.003095736	0.001081566	0.007071148	0.001538938	0.00024688
11941.25	0.003507275	7.56E-05	0.004156967	0.001118833	0.006987522	0.001554077	0.000251003
11957.5	0.003498281	8.05E-05	0.004034665	0.001087184	0.007036606	0.001672714	0.000294205
11975	0.003746153	8.10E-05	0.00460473	0.001299061	0.006838828	0.001762854	0.0003606
11991.25	0.00393616	7.72E-05	0.005601094	0.001653175	0.006942307	0.001814214	0.000400261
12007.5	0.004085123	8.73E-05	0.005142396	0.001504373	0.00712735	0.00189168	0.000377065
12025	0.003836192	8.61E-05	0.004963106	0.001636776	0.007124238	0.001787687	0.000387196
12041.25	0.003706889	7.78E-05	0.004902959	0.00251312	0.007448621	0.001735115	0.000347012
12058.75	0.004745103	8.33E-05	0.004886954	0.00280209	0.006898657	0.00162998	0.000321576
12075	0.003669598	7.71E-05	0.004078435	0.002572414	0.006634601	0.002608097	0.000323932
12092.5	0.003803513	8.42E-05	0.004229358	0.002683607	0.006680543	0.001631309	0.000336962
12108.75	0.003941008	8.11E-05	0.00631206	0.003102778	0.006907085	0.002486136	0.00042703
12126.25	0.004316229	8.89E-05	0.005405146	0.002914421	0.006763674	0.001961516	0.000378686
12142.5	0.004330411	7.34E-05	0.006220859	0.00272698	0.006971052	0.001929154	0.000383851
12160	0.004566627	8.49E-05	0.005896112	0.002859157	0.007533619	0.002049709	0.000453718
12176.25	0.004692271	8.67E-05	0.007372808	0.002746073	0.007667967	0.002207164	0.000424004
12193.75	0.004840999	7.83E-05	0.008636582	0.003961773	0.007271761	0.002114874	0.000445907
12210	0.004680094	8.76E-05	0.007935122	0.004912341	0.00768973	0.002661677	0.000446958
12227.5	0.005027669	8.64E-05	0.010480316	0.005423191	0.007672033	0.002648432	0.000485992
12243.75	0.005073202	9.09E-05	0.009463769	0.004853151	0.007752901	0.002474466	0.000446598
12261.25	0.005418257	9.47E-05	0.009796561	0.005366609	0.007330138	0.002809822	0.000521122
12277.5	0.007967639	9.29E-05	0.011898961	0.006016702	0.007607151	0.003002242	0.000535691
12295	0.006509148	9.16E-05	0.012514922	0.005230553	0.007421998	0.003472558	0.000562859
12311.25	0.00679843	9.56E-05	0.017034357	0.005136894	0.008030397	0.004081139	0.000538206
12327.5	0.006835922	9.40E-05	0.01140093	0.004813324	0.008196424	0.003332511	0.000556524
12345	0.005546574	9.47E-05	0.009576315	0.004466361	0.00955065	0.003032312	0.000588428
12361.25	0.005573799	8.40E-05	0.008229765	0.00413516	0.008861981	0.003151351	0.000555153
12378.75	0.004887023	8.69E-05	0.007826069	0.004014189	0.009208974	0.002600738	0.000548973
12395	0.005626585	9.73E-05	0.00983095	0.005018716	0.00940761	0.003365117	0.000754702
12412.5	0.005853736	9.12E-05	0.012353533	0.006843918	0.009404619	0.003796568	0.000731313
12428.75	0.006906494	7.03E-05	0.012585469	0.005282964	0.007975667	0.003241114	0.000537853
12446.25	0.006543213	8.19E-05	0.016815225	0.005308253	0.00806485	0.003361535	0.00062335
12462.5	0.006609157	9.84E-05	0.01438563	0.004683153	0.007676856	0.00354557	0.000636511
12480	0.005784677	9.52E-05	0.00997796	0.006196299	0.007913737	0.002644425	0.000518799
12496.25	0.005707071	9.09E-05	0.007896971	0.005562909	0.006448148	0.00244862	0.000508013
12513.75	0.005271712	9.36E-05	0.007139458	0.005028532	0.006112457	0.002205152	0.000468446
12530	0.004860555	0.000101444	0.005987273	0.003714211	0.005769489	0.00158836	0.000473981
12547.5	0.004519946	9.50E-05	0.004471084	0.003120833	0.005282421	0.001422915	0.000512723
12563.75	0.004768531	6.98E-05	0.003341683	0.002812225	0.005322739	0.001347274	0.000332658
12581.25	0.004784968	8.63E-05	0.003070469	0.00234317	0.005137538	0.0011721	0.000321005
12597.5	0.00437532	6.49E-05	0.002712722	0.002608781	0.005392457	0.000969861	0.000327696
12615	0.004152502	6.97E-05	0.002451803	0.001886079	0.005423409	0.000927581	0.000291054
12631.25	0.004167075	6.37E-05	0.002300338	0.001969934	0.00549478	0.000951728	0.000319106
12647.5	0.004398073	6.09E-05	0.002296204	0.001831033	0.004961643	0.000781461	0.000255203
12665	0.00409059	5.58E-05	0.002275516	0.001978866	0.005068459	0.000806564	0.000263934
12681.25	0.004216738	4.82E-05	0.002831432	0.001933051	0.005134611	0.00079342	0.000271824
12698.75	0.004301429	6.09E-05	0.00201621	0.002262059	0.004937038	0.000804775	0.000304391
12715	0.003758556	7.92E-05	0.001700066	0.00176238	0.004631206	0.000798665	0.0003192
12732.5	0.003484414	0.000116142	0.001418398	0.00142225	0.006174868	0.000866474	0.000294413
12748.75	0.003665917	8.27E-05	0.001510533	0.001381749	0.005663127	0.000691279	0.000266427
12766.25	0.004083485	7.60E-05	0.001274257	0.001356378	0.00600241	0.000903748	0.000251402
12782.5	0.003100104	0.000101949	0.003507373	0.00205165	0.006609592	0.001200815	0.000429379
12800	0.004820627	7.32E-05	0.002824885	0.002568844	0.005967744	0.000990729	0.000279596
12816.25	0.003951611	8.52E-05	0.002152634	0.002673855	0.006714656	0.00112395	0.000268169
12833.75	0.003946871	6.83E-05	0.00225359	0.00286974	0.006949975	0.001003366	0.000240389
12850	0.003906906	6.96E-05	0.003999034	0.002239155	0.006913815	0.000992516	0.000222115
12867.5	0.005877651	6.82E-05	0.002611717	0.002043228	0.006971	0.000986886	0.000171715
12883.75	0.003364167	6.71E-05	0.00180722	0.001659627	0.007067678	0.000894623	0.000161108
12901.25	0.003031607	5.87E-05	0.00140345	0.001259205	0.007394675	0.000871816	0.000138537
12917.5	0.002886075	6.53E-05	0.001556414	0.001062728	0.007585909	0.000838262	0.000139105
12935	0.002790754	5.67E-05	0.001116421	0.000904518	0.007492199	0.000839122	0.000109675
12951.25	0.002814406	6.28E-05	0.001870577	0.000829522	0.00734031	0.000855024	0.000116325
12967.5	0.002648771	6.21E-05	0.001322567	0.000848276	0.007203952	0.000820055	0.000116705
12985	0.00287246	7.22E-05	0.001389922	0.000792443	0.007098443	0.000868064	0.00013701
13001.25	0.002795531	7.34E-05	0.001364745	0.000833725	0.006464446	0.000778034	0.000134146
13018.75	0.003024699	6.28E-05	0.00175759	0.000800556	0.006681622	0.00074082	0.000129667
13035	0.002900814	7.26E-05	0.001209021	0.000741616	0.007061583	0.000802603	0.000141748
13052.5	0.003161644	5.63E-05	0.001242988	0.000626346	0.00620969	0.000652497	0.000121995
13068.75	0.002943766	4.65E-05	0.001016225	0.000551795	0.00617872	0.000565933	0.000106478
13086.25	0.003416205	5.12E-05	0.001087301	0.000557954	0.006306472	0.000607489	0.000116812
13102.5	0.003177931	4.90E-05	0.001040044	0.000516383	0.006108372	0.000586625	0.000106981
13120	0.002989571	6.08E-05	0.000832248	0.000424344	0.006372807	0.000556526	0.000104451
13136.25	0.002898658	5.15E-05	0.000744353	0.000369125	0.006243727	0.000548191	8.98E-05
13153.75	0.002801658	6.05E-05	0.000666975	0.000378911	0.006549229	0.000562479	9.12E-05
13170	0.002827204	6.77E-05	0.000669427	0.000384262	0.006353903	0.000548007	8.26E-05
13187.5	0.002886968	6.20E-05	0.000581562	0.000326276	0.006256132	0.000526206	8.07E-05
13203.75	0.002828253	6.36E-05	0.000772969	0.000331009	0.006086372	0.000539149	7.11E-05
13221.25	0.002889555	7.46E-05	0.001770942	0.000343012	0.005950504	0.00057687	7.96E-05
13237.5	0.002961263	6.49E-05	0.000867095	0.000381214	0.005803531	0.000602104	8.16E-05
13255	0.003188353	6.62E-05	0.000932084	0.000418037	0.006170439	0.000643566	8.75E-05
13271.25	0.002905936	8.36E-05	0.001108264	0.000429743	0.005854419	0.000737135	9.83E-05
13287.5	0.003216719	7.47E-05	0.001314884	0.000414527	0.005641145	0.000641173	8.49E-05
13305	0.00324473	7.75E-05	0.001236147	0.000409651	0.006050407	0.000657563	8.95E-05
13321.25	0.003384029	6.93E-05	0.001384545	0.000444828	0.006148326	0.00077756	9.40E-05
13338.75	0.003604372	6.79E-05	0.002381894	0.000504151	0.006125455	0.000679281	8.88E-05
13355	0.003491016	6.03E-05	0.001621345	0.00065686	0.006153273	0.000747182	0.000106162
13372.5	0.00350732	7.79E-05	0.00153563	0.000486352	0.006462676	0.00088921	9.00E-05
13388.75	0.00340182	8.82E-05	0.001795667	0.000502606	0.006164651	0.000752755	0.000104587
13406.25	0.00326989	7.83E-05	0.001691701	0.000522257	0.006084319	0.000825945	8.94E-05
13422.5	0.003205691	7.85E-05	0.001803738	0.000575161	0.005938085	0.000793438	8.11E-05
13440	0.003494683	9.34E-05	0.001626803	0.000521974	0.005971299	0.000776553	8.70E-05
13456.25	0.003571026	6.43E-05	0.0017052	0.000483582	0.005645431	0.000743201	7.10E-05
13473.75	0.00312896	7.82E-05	0.001641371	0.000550988	0.006674429	0.000919969	8.17E-05
13490	0.003426356	6.81E-05	0.001404737	0.000928875	0.006129179	0.000794729	8.45E-05
13507.5	0.003348712	6.85E-05	0.001629684	0.000475905	0.005400254	0.000661563	6.97E-05
13523.75	0.003318262	7.43E-05	0.001602361	0.000554762	0.005676722	0.000669622	7.46E-05
13541.25	0.003218256	7.28E-05	0.001445805	0.000457352	0.005747471	0.000681994	6.09E-05
13557.5	0.003041662	6.72E-05	0.001450041	0.000368828	0.006101279	0.000697361	6.52E-05
13573.75	0.003213263	5.86E-05	0.000987173	0.000291528	0.005346057	0.000555956	5.46E-05
13591.25	0.003072525	6.67E-05	0.000874422	0.00026016	0.00591123	0.00062833	5.30E-05
13607.5	0.002831822	5.72E-05	0.000841219	0.000233642	0.005979185	0.000532635	4.36E-05
13625	0.002827107	6.54E-05	0.000765965	0.000201479	0.006391828	0.00057212	4.44E-05
13641.25	0.002756893	5.96E-05	0.000659136	0.000166248	0.006568981	0.000568396	3.45E-05
13658.75	0.002747186	5.90E-05	0.000622752	0.000161849	0.006569415	0.000579254	4.53E-05
13675	0.002598512	5.63E-05	0.000509489	0.000198418	0.006641598	0.000553433	5.38E-05
13692.5	0.002690511	5.94E-05	0.000589801	0.000200407	0.006828409	0.000575642	4.86E-05
13708.75	0.002786641	5.51E-05	0.000663601	0.000365913	0.007103101	0.000613091	4.28E-05
13726.25	0.002649164	5.82E-05	0.000628144	0.000235282	0.006646656	0.000607401	4.97E-05
13742.5	0.002744224	6.63E-05	0.000812148	0.00024892	0.00652905	0.000582096	4.70E-05
13760	0.00299862	6.24E-05	0.000927289	0.0002448	0.006270759	0.000625033	3.56E-05
13776.25	0.002702631	6.64E-05	0.002610694	0.000385941	0.006281443	0.000926674	8.72E-05
13793.75	0.003265337	6.59E-05	0.002459949	0.000710046	0.006381545	0.000937099	8.04E-05
13810	0.003678763	7.00E-05	0.004335527	0.000684295	0.006381114	0.001191744	0.000122526
13827.5	0.004104491	5.63E-05	0.003773513	0.000949388	0.008187096	0.001227077	9.48E-05
13843.75	0.004187235	6.42E-05	0.003535396	0.000971728	0.005949308	0.001064726	0.000113956
13861.25	0.004164723	6.84E-05	0.005378242	0.001103195	0.006382837	0.001952427	0.000250188
13877.5	0.004392878	6.56E-05	0.006810127	0.00177934	0.007455345	0.003392419	0.000197254
13893.75	0.005353816	8.63E-05	0.010128301	0.002061722	0.00720756	0.009529485	0.000280122
13911.25	0.005608475	7.34E-05	0.010534153	0.002844181	0.008137994	0.00314142	0.000379699
13927.5	0.006062474	9.34E-05	0.011834045	0.002977219	0.008733345	0.00354436	0.000451472
13945	0.006116353	8.45E-05	0.012749621	0.003761331	0.009384595	0.003315119	0.000447468
13961.25	0.006296278	0.000109705	0.013874527	0.003829728	0.01002037	0.004095871	0.000561371
13978.75	0.006221977	9.78E-05	0.014333563	0.003915897	0.009516419	0.003883855	0.000692997
13995	0.00621422	0.000118743	0.013368064	0.004662309	0.00940036	0.003144768	0.000529031
14012.5	0.008232645	8.85E-05	0.017577814	0.004977223	0.008732009	0.00356171	0.000621717
14028.75	0.006280404	0.000106714	0.015168519	0.004657173	0.008276604	0.003639185	0.00074002
14046.25	0.007072142	9.05E-05	0.015073521	0.005910216	0.010668485	0.003727247	0.000671133
14062.5	0.007668073	8.35E-05	0.017950449	0.00613428	0.00987322	0.005032198	0.000838749
14080	0.007460999	7.67E-05	0.017877313	0.006720242	0.010260291	0.004243631	0.000649071
14096.25	0.009078245	0.000102584	0.01916314	0.007708869	0.013070133	0.005139841	0.000953086
14113.75	0.011364918	0.000112732	0.042904801	0.008006301	0.011780132	0.00751929	0.000885989
14130	0.011620248	0.000124655	0.028353123	0.011411482	0.012585575	0.007710919	0.000989461
14147.5	0.013497484	0.000154379	0.033804835	0.011907291	0.020798254	0.009889755	0.001330053
14163.75	0.014300743	0.000122995	0.040951165	0.017031982	0.012843034	0.010033999	0.001389361
14181.25	0.0184246	0.000151677	0.046095683	0.021146717	0.013947205	0.010872338	0.001700659
14197.5	0.012734798	0.000123637	0.033836437	0.015439026	0.013206425	0.009650453	0.00152256
14213.75	0.012453965	0.000116944	0.034389853	0.013480083	0.01197577	0.008534805	0.001352757
14231.25	0.010082698	0.000121882	0.025829318	0.01026365	0.037447896	0.007842438	0.001089936
14247.5	0.010522214	0.000114775	0.028970225	0.009560982	0.010290223	0.006934385	0.00098869
14265	0.00938374	0.000110263	0.023109217	0.009156409	0.009698638	0.005942936	0.00093791
14281.25	0.008485173	8.46E-05	0.027292739	0.007965114	0.008944243	0.005320563	0.000810004
14298.75	0.00796475	8.47E-05	0.018743925	0.006729554	0.008326584	0.004634989	0.00071738
14315	0.008135344	8.75E-05	0.023136553	0.007321285	0.008629186	0.00510038	0.000737045
14332.5	0.007703956	9.87E-05	0.018019768	0.00652701	0.008051961	0.004668903	0.000748541
14348.75	0.006909479	0.000102101	0.017110498	0.005371632	0.009997239	0.006451276	0.000654441
14366.25	0.005924405	8.52E-05	0.013469983	0.005194612	0.008168234	0.004438032	0.000666442
14382.5	0.004699182	8.37E-05	0.010939799	0.003477255	0.006954136	0.003017911	0.000463478
14400	0.005205834	7.64E-05	0.011461441	0.003863675	0.006724894	0.003163833	0.000527634
14416.25	0.006538395	8.16E-05	0.016321721	0.004120524	0.007552657	0.00350548	0.000544458
14433.75	0.004474412	9.14E-05	0.009476411	0.003301301	0.008047371	0.00338033	0.000516209
14450	0.005271837	7.84E-05	0.009338229	0.002880431	0.007307193	0.002812215	0.00045698
14467.5	0.004441979	8.71E-05	0.009310679	0.002486778	0.007601137	0.00280025	0.000448486
14483.75	0.004394863	9.17E-05	0.007619691	0.002437821	0.008276148	0.00282396	0.000414336
14501.25	0.0052544	7.85E-05	0.012777723	0.002537546	0.00735425	0.002789273	0.000363138
14517.5	0.005035881	9.24E-05	0.008948421	0.002710648	0.007535069	0.002995544	0.000416345
14533.75	0.004322045	9.85E-05	0.009750911	0.003679118	0.008884973	0.003964045	0.00059156
14551.25	0.005130301	8.50E-05	0.010114334	0.003258215	0.007232686	0.003225305	0.000435782
14567.5	0.00567269	6.76E-05	0.011151072	0.004126444	0.007255267	0.003642534	0.000463271
14585	0.006487325	9.44E-05	0.014012097	0.003772197	0.00811344	0.004035713	0.00050762
14601.25	0.006168177	8.86E-05	0.014706105	0.003798768	0.008029347	0.00410756	0.000706421
14618.75	0.005987768	9.06E-05	0.012504433	0.003131077	0.007180904	0.003468318	0.000388929
14635	0.005806282	0.000120057	0.013944587	0.002740569	0.007124669	0.003259196	0.00042154
14652.5	0.005344848	0.000111168	0.009098444	0.00233129	0.007334538	0.002780853	0.000405629
14668.75	0.006734077	9.87E-05	0.008959693	0.002382894	0.006303364	0.00264395	0.00039124
14686.25	0.004838974	7.61E-05	0.006561879	0.001838585	0.006792632	0.001957631	0.000256156
14702.5	0.005037612	7.10E-05	0.005762681	0.001534224	0.005331044	0.001829763	0.000266419
14720	0.005193213	0.000212353	0.006577513	0.001702065	0.006490921	0.00210751	0.000278471
14736.25	0.004551629	0.000131085	0.005747381	0.001892008	0.006585048	0.002480406	0.000296109
14753.75	0.006514404	0.000193481	0.00684947	0.001946907	0.006773841	0.002217796	0.000269694
14770	0.005270694	0.000206466	0.00608019	0.001772103	0.007168163	0.002277537	0.000338397
14787.5	0.005063215	0.000159581	0.005591198	0.001715996	0.007450323	0.002403254	0.000389545
14803.75	0.005201896	0.000130075	0.00611272	0.001857281	0.00785822	0.002478905	0.000417995
14821.25	0.004903891	0.000109608	0.005889144	0.002112743	0.0077446	0.002293669	0.000455669
14837.5	0.004633987	0.000111009	0.005760008	0.002538047	0.007803661	0.002266842	0.000706307
14853.75	0.00456408	0.000114853	0.006309113	0.004068672	0.007911623	0.002131536	0.000880454
14871.25	0.004207643	9.95E-05	0.004910197	0.002891163	0.007861583	0.002021951	0.001347517
14887.5	0.003887029	8.80E-05	0.00445371	0.003866482	0.0080566	0.001966233	0.001495711
14905	0.003840234	8.61E-05	0.004612566	0.069289109	0.00809854	0.002233087	0.001434936
14921.25	0.00390631	8.25E-05	0.004475284	0.003851862	0.007883067	0.001987529	0.001096446
14938.75	0.003863803	7.74E-05	0.004490589	0.003503626	0.008125497	0.002008865	0.00089741
14955	0.003512911	7.17E-05	0.004024615	0.003937205	0.007659386	0.001679692	0.000709761
14972.5	0.003314606	7.32E-05	0.00335558	0.002119949	0.007512332	0.001549081	0.000615174
14988.75	0.003205339	8.09E-05	0.003314357	0.001833369	0.007221979	0.001275635	0.000467902
15006.25	0.00298965	6.86E-05	0.002607155	0.001607665	0.007404442	0.001182956	0.0003749
15022.5	0.002919687	6.24E-05	0.004533967	0.001388304	0.007308037	0.001225514	0.000308005
15040	0.002787464	5.68E-05	0.001582844	0.001047729	0.007148718	0.001000341	0.000270818
15056.25	0.002618709	6.09E-05	0.001360674	0.000983436	0.007210993	0.000941933	0.000229323
15073.75	0.002623268	5.12E-05	0.001203414	0.00071522	0.007887774	0.000883474	0.000168351
15090	0.002635601	5.24E-05	0.001034385	0.000580983	0.007456672	0.000847951	0.000147295
15107.5	0.00247682	4.80E-05	0.000875633	0.000505544	0.007749718	0.000805377	0.000128317
15123.75	0.002547497	5.16E-05	0.000920343	0.000453665	0.00784941	0.000819425	0.000111725
15141.25	0.002502716	5.16E-05	0.001002479	0.000487724	0.00770416	0.000924285	0.000109773
15157.5	0.002570432	5.16E-05	0.001184863	0.000575306	0.007811408	0.00091698	0.000123726
15173.75	0.002567427	4.55E-05	0.001301244	0.000616654	0.007686682	0.000891535	0.000117369
15191.25	0.002578077	5.06E-05	0.001127043	0.001800086	0.007661559	0.000867936	0.000104369
15207.5	0.00252531	4.73E-05	0.000870771	0.000538783	0.007414116	0.000747118	9.61E-05
15225	0.002587108	5.28E-05	0.000751979	0.000556097	0.007268087	0.000761725	8.31E-05
15241.25	0.002575992	5.32E-05	0.000641991	0.000489095	0.007321309	0.00072192	7.62E-05
15258.75	0.002581385	5.02E-05	0.000519086	0.000402318	0.007549826	0.000683859	5.83E-05
15275	0.002466893	4.66E-05	0.000481231	0.000408894	0.00722485	0.000634812	5.43E-05
15292.5	0.002574595	4.98E-05	0.000297655	0.000319445	0.00763988	0.000658598	5.67E-05
15308.75	0.002504679	3.84E-05	0.000359978	0.000249247	0.007191796	0.000580567	5.02E-05
15326.25	0.00256533	4.65E-05	0.000250594	0.000230955	0.007389963	0.000617033	4.17E-05
15342.5	0.002633655	4.84E-05	0.000452902	0.000419068	0.007093087	0.000543463	4.12E-05
15360	0.002418658	5.33E-05	0.000346216	0.000177077	0.006778692	0.000555513	3.17E-05
15376.25	0.002548041	5.50E-05	0.000345944	0.000165945	0.007119151	0.000587022	3.79E-05
15393.75	0.002607961	5.30E-05	0.000354811	0.000148589	0.00701775	0.000552618	2.81E-05
15410	0.002539927	5.89E-05	0.000366872	0.000147558	0.006776723	0.000505423	2.50E-05
15427.5	0.002578653	5.34E-05	0.000198761	0.000171572	0.006731658	0.000589741	3.15E-05
15443.75	0.002504231	6.02E-05	0.000427123	0.000194199	0.006467234	0.000535124	2.85E-05
15460	0.00272256	5.37E-05	0.000451888	0.000235711	0.006296311	0.0005666	3.71E-05
15477.5	0.0026746	5.79E-05	0.00050195	0.000333395	0.006064005	0.000548014	5.48E-05
15493.75	0.002735046	6.09E-05	0.000546074	0.00038402	0.006018685	0.000561092	4.88E-05
15511.25	0.002767649	4.82E-05	0.000466467	0.000386659	0.005930378	0.000517915	5.15E-05
15527.5	0.00270174	6.60E-05	0.00039896	0.000363681	0.005801048	0.000493069	4.84E-05
15545	0.00271455	6.52E-05	0.000448936	0.000324368	0.00551153	0.000467926	5.61E-05
15561.25	0.002728377	6.03E-05	0.000455459	0.000428852	0.005755319	0.000429402	3.71E-05
15578.75	0.002735042	5.71E-05	0.000498512	0.000383328	0.005481918	0.000491986	4.25E-05
15595	0.002714445	6.77E-05	0.000525472	0.000497347	0.005963179	0.000536516	5.90E-05
15612.5	0.002720217	7.29E-05	0.000610961	0.000454335	0.005582583	0.000511319	4.38E-05
15628.75	0.002622888	7.39E-05	0.000763233	0.000651536	0.005775367	0.000528906	3.80E-05
15646.25	0.002793681	6.72E-05	0.000677164	0.00038998	0.005888428	0.000549499	4.58E-05
15662.5	0.002679277	6.18E-05	0.000615768	0.000360276	0.005807171	0.000507358	4.34E-05
15680	0.002748655	6.34E-05	0.000583549	0.000315282	0.00594752	0.000504844	3.09E-05
15696.25	0.00272558	6.64E-05	0.000487689	0.000309003	0.005877874	0.000484133	4.02E-05
15713.75	0.002731172	6.76E-05	0.000662489	0.000300468	0.00591346	0.000510294	3.19E-05
15730	0.002764357	6.48E-05	0.000542822	0.000269524	0.005664779	0.000491723	3.48E-05
15747.5	0.002595671	6.21E-05	0.000466113	0.000253392	0.005617827	0.000467308	2.83E-05
15763.75	0.00272082	6.34E-05	0.00042507	0.00025742	0.005415061	0.000491395	2.94E-05
15780	0.002743773	6.71E-05	0.000492662	0.000283447	0.005574865	0.000525314	4.38E-05
15797.5	0.002938315	7.31E-05	0.000720148	0.000373836	0.006015655	0.000569514	7.41E-05
15813.75	0.00299045	6.64E-05	0.000918574	0.000472366	0.006028586	0.000615652	6.86E-05
15831.25	0.002775558	7.11E-05	0.000734682	0.00051466	0.006381096	0.000556413	6.12E-05
15847.5	0.00279196	6.34E-05	0.000649122	0.000430414	0.006422386	0.000597063	5.38E-05
15865	0.002703024	5.57E-05	0.000622287	0.00038027	0.006462409	0.000564809	5.22E-05
15881.25	0.002634486	6.15E-05	0.000587	0.000344656	0.006407165	0.000573052	4.46E-05
15898.75	0.002666896	5.49E-05	0.000588794	0.000332499	0.006964129	0.000619165	4.19E-05
15915	0.002547007	5.20E-05	0.000464601	0.000298832	0.006887627	0.000590757	3.74E-05
15932.5	0.002392191	5.55E-05	0.000756022	0.000113335	0.006186416	0.000652218	2.99E-05
15948.75	0.002329532	4.71E-05	0.000435708	0.000251855	0.006572493	0.000493004	2.67E-05
15966.25	0.002519689	5.17E-05	0.000434425	0.000295376	0.006547822	0.000485434	1.94E-05
15982.5	0.002512989	4.66E-05	0.000333157	0.000267763	0.005935493	0.000463949	1.92E-05
16000	0.002620953	5.57E-05	0.000359834	0.000248489	0.005973496	0.000436477	1.29E-05
16016.25	0.002602495	5.01E-05	0.000374041	0.000235298	0.006039938	0.00044731	1.23E-05
16033.75	0.002802171	6.03E-05	0.000411812	0.000275086	0.006090716	0.000445529	1.20E-05
16050	0.002835622	5.82E-05	0.000490253	0.000328551	0.005718692	0.00044397	2.46E-05
16067.5	0.002948822	5.75E-05	0.000537746	0.000333208	0.00526141	0.000477146	2.26E-05
16083.75	0.002890443	6.57E-05	0.000669287	0.000443795	0.005380948	0.0004189	1.37E-05
16100	0.002899943	6.05E-05	0.000393794	0.00032574	0.005204013	0.000413924	8.84E-06
16117.5	0.003035369	5.66E-05	0.000552169	0.000290267	0.005553935	0.000428612	1.14E-05
16133.75	0.00273236	5.72E-05	0.000458888	0.00030243	0.005726969	0.00043487	1.35E-05
16151.25	0.002764201	5.33E-05	0.00043734	0.000286399	0.005652939	0.000446336	9.32E-06
16167.5	0.002909702	5.62E-05	0.000485464	0.000448313	0.005796884	0.000447109	8.38E-07
16185	0.002867389	6.08E-05	0.000333815	0.000258666	0.005491856	0.000448057	3.82E-06
16201.25	0.002735447	5.69E-05	0.000457097	0.000268733	0.005280193	0.000420171	3.96E-06
16218.75	0.002701377	6.31E-05	0.000407671	0.000308848	0.00581119	0.000441828	8.79E-06
16235	0.002722622	5.56E-05	0.000727081	0.000314779	0.005672825	0.000461453	1.01E-05
16252.5	0.002869985	5.90E-05	0.000780123	0.000325219	0.005916808	0.000504379	1.50E-05
16268.75	0.002616797	5.44E-05	0.001181331	0.000295028	0.006095688	0.000491607	1.58E-05
16286.25	0.002592824	5.83E-05	0.000686368	0.000288577	0.006216426	0.000502675	1.30E-05
16302.5	0.002572819	5.58E-05	0.000587019	0.000268794	0.006225342	0.000507545	1.45E-05
16320	0.002667646	5.48E-05	0.00063481	0.000283594	0.006490702	0.000509235	1.56E-05
16336.25	0.002486148	5.80E-05	0.000535332	0.000291819	0.00642499	0.000526967	1.40E-05
16353.75	0.002472836	6.69E-05	0.00059195	0.000345195	0.006730352	0.000543792	2.44E-05
16370	0.002568988	6.45E-05	0.000640944	0.000374088	0.006548942	0.000537537	1.85E-05
16387.5	0.002401624	6.01E-05	0.000571547	0.000387362	0.006590127	0.000544034	1.66E-05
16403.75	0.002406856	5.98E-05	0.000513285	0.00039348	0.006225221	0.000500903	1.62E-05
16420	0.002597608	7.36E-05	0.000598797	0.000397966	0.006402082	0.000532333	2.17E-05
16437.5	0.002557795	6.69E-05	0.000652298	0.000372225	0.006332224	0.000506094	2.57E-05
16453.75	0.002691551	7.51E-05	0.000775763	0.000386516	0.005975729	0.000523813	2.56E-05
16471.25	0.002904615	7.34E-05	0.000577969	0.000346253	0.005587422	0.000501196	2.64E-05
16487.5	0.002965183	5.97E-05	0.001520848	0.00032023	0.005722661	0.00049789	2.30E-05
16505	0.003021669	6.05E-05	0.000787885	0.000322537	0.005334753	0.000467389	2.34E-05
16521.25	0.003089711	6.74E-05	0.000703788	0.000297421	0.005451866	0.000477034	2.29E-05
16538.75	0.003119342	6.10E-05	0.000683614	0.000285169	0.00546868	0.0004733	2.70E-05
16555	0.002999202	5.70E-05	0.000577448	0.000227842	0.005467891	0.000460564	2.17E-05
16572.5	0.002856873	6.59E-05	0.000576543	0.00023941	0.005654592	0.00046561	2.25E-05
16588.75	0.002829016	6.17E-05	0.000649063	0.00024859	0.0055751	0.000457879	3.08E-05
16606.25	0.002945881	5.86E-05	0.000583111	0.000220133	0.005560813	0.000445062	2.40E-05
16622.5	0.002840682	6.08E-05	0.000573057	0.000214092	0.005389626	0.000435276	1.65E-05
16640	0.002910494	6.16E-05	0.000529749	0.000211561	0.005319427	0.000416015	1.96E-05
16656.25	0.00292785	6.62E-05	0.000401379	0.000237186	0.005595196	0.000404155	1.38E-05
16673.75	0.002851181	6.17E-05	0.000437902	0.000181162	0.005533165	0.000427258	1.57E-05
16690	0.002762706	5.84E-05	0.000573736	0.000196101	0.005927317	0.000450301	1.20E-05
16707.5	0.002703104	6.21E-05	0.00042416	0.000208308	0.006029157	0.000487629	8.62E-06
16723.75	0.002693212	5.97E-05	0.000490029	0.000221214	0.006326569	0.000508258	1.25E-05
16740	0.002658976	6.21E-05	0.000534896	0.000227547	0.006650866	0.000532263	1.75E-05
16757.5	0.002574988	5.60E-05	0.000484489	0.000234753	0.00670964	0.000574089	2.16E-05
16773.75	0.002594734	6.05E-05	0.000576485	0.000252336	0.006497242	0.00054893	2.12E-05
16791.25	0.002445863	5.91E-05	0.000586203	0.000265054	0.006525944	0.000531699	2.57E-05
16807.5	0.002616615	4.93E-05	0.000611976	0.00027455	0.006416915	0.000533441	2.40E-05
16825	0.002520923	5.16E-05	0.000589442	0.000259774	0.006468782	0.000553259	2.58E-05
16841.25	0.002459963	5.73E-05	0.000731328	0.00027225	0.006385997	0.000571208	4.36E-05
16858.75	0.002389219	5.73E-05	0.000622	0.000288493	0.006635981	0.000569482	4.46E-05
16875	0.002344682	7.39E-05	0.000613636	0.000332058	0.006989375	0.000606973	7.24E-05
16892.5	0.002649036	5.24E-05	0.000797584	0.000286039	0.005586635	0.000545248	6.29E-05
16908.75	0.002734321	5.54E-05	0.000719739	0.000287546	0.005913916	0.000515469	7.17E-05
16926.25	0.003194776	5.50E-05	0.000881235	0.00026896	0.005353258	0.000530151	0.000108297
16942.5	0.003048919	5.29E-05	0.000941351	0.000307487	0.005055784	0.00053665	9.20E-05
16960	0.003442898	4.86E-05	0.001132789	0.000295172	0.004887605	0.000454109	7.80E-05
16976.25	0.003375361	5.29E-05	0.000853825	0.000271686	0.00517704	0.000434989	7.59E-05
16993.75	0.003198045	5.58E-05	0.000861851	0.000248458	0.005388404	0.000512884	6.23E-05
17010	0.003976088	6.17E-05	0.001017516	0.000302297	0.005197648	0.000455602	7.73E-05
17027.5	0.004077965	6.08E-05	0.001454393	0.000453107	0.004913021	0.000637052	0.000127363
17043.75	0.00388906	6.13E-05	0.00147696	0.000495644	0.005252133	0.000967895	0.000463227
17060	0.004056885	0.000105209	0.003680488	0.000997767	0.005618077	0.001271182	0.003084866
17077.5	0.007359508	5.73E-05	0.008934091	0.002059272	0.005672312	0.0010277	0.001514271
17093.75	0.004229421	7.64E-05	0.002794622	0.001277652	0.005517229	0.000996036	0.001170095
17111.25	0.008141531	7.27E-05	0.003447072	0.001858201	0.005383879	0.001249761	0.001105536
17127.5	0.003894776	6.93E-05	0.004327661	0.001883895	0.005390722	0.000939665	0.001000977
17145	0.004010409	7.49E-05	0.003263644	0.002051092	0.006347296	0.001254108	0.000884686
17161.25	0.004502796	7.20E-05	0.002893144	0.001685132	0.006139364	0.000951274	0.000645754
17178.75	0.003204506	7.00E-05	0.002112988	0.001322004	0.006450563	0.000976153	0.000479763
17195	0.003345939	0.000153227	0.001794278	0.001454351	0.010904631	0.001472589	0.000719972
17212.5	0.003381048	7.73E-05	0.001575518	0.001063442	0.006383745	0.001106911	0.000436756
17228.75	0.00401809	6.05E-05	0.002605563	0.001275368	0.005465463	0.000843627	0.000351187
17246.25	0.003444134	5.98E-05	0.002537122	0.001037491	0.006206464	0.000989072	0.000296292
17262.5	0.004476098	8.48E-05	0.002765969	0.001424313	0.006473503	0.001038792	0.000362355
17280	0.003983496	8.90E-05	0.003921465	0.001454229	0.006597052	0.001681154	0.000325509
17296.25	0.00373837	6.67E-05	0.003723377	0.001010268	0.00558411	0.0008495	0.000307685
17313.75	0.003658287	5.86E-05	0.002454634	0.000960461	0.005164473	0.000844981	0.000254058
17330	0.005716075	0.000135887	0.003338541	0.001143104	0.006335221	0.001723022	0.000829728
17346.25	0.00387703	4.58E-05	0.002720449	0.002144809	0.005320594	0.001207709	0.000379471
17363.75	0.005579385	9.91E-05	0.004485808	0.001436788	0.005512356	0.00107013	0.00060459
17380	0.00420838	8.61E-05	0.003451961	0.001449578	0.005844556	0.001368851	0.000716074
17397.5	0.004183765	7.76E-05	0.003150292	0.001268355	0.005567497	0.00098125	0.000575546
17413.75	0.006750572	3.73E-05	0.00353605	0.001281882	0.004418495	0.000765205	0.00038952
17431.25	0.005050844	7.27E-05	0.003928884	0.001914496	0.006552523	0.002048527	0.00076322
17447.5	0.005491295	6.41E-05	0.003801625	0.001860813	0.006688157	0.001533324	0.000836364
17465	0.005740143	6.35E-05	0.005295091	0.002285083	0.006861175	0.001651878	0.000946084
17481.25	0.006355486	7.80E-05	0.004298578	0.003215566	0.007334482	0.002012396	0.000799099
17498.75	0.005573958	4.97E-05	0.005947596	0.002527539	0.00497047	0.001286726	0.000518339
17515	0.005162434	6.82E-05	0.004321419	0.002599582	0.004449419	0.001239762	0.000623747
17532.5	0.005087255	6.63E-05	0.004533547	0.002315233	0.004471603	0.001254925	0.000590837
17548.75	0.004339889	9.58E-05	0.003641427	0.002267437	0.00550818	0.001837549	0.000561406
17566.25	0.004971811	3.42E-05	0.005544996	0.00154041	0.003194872	0.000897662	0.000260716
17582.5	0.004163235	7.97E-05	0.003865537	0.002085555	0.007664456	0.001423505	0.000411203
17600	0.004201664	5.84E-05	0.003581978	0.001663038	0.004848356	0.001141817	0.000377273
17616.25	0.003941443	8.75E-05	0.00280762	0.00136686	0.005310529	0.001033142	0.000352209
17633.75	0.003497253	8.83E-05	0.002248932	0.001307201	0.005895895	0.001359581	0.000297965
17650	0.002905676	7.81E-05	0.001678714	0.000852387	0.005997009	0.000830841	0.000231191
17666.25	0.002962231	6.94E-05	0.001162658	0.000598874	0.005763014	0.000668478	0.000159874
17683.75	0.002713025	6.52E-05	0.001174895	0.000551523	0.00577301	0.000598669	0.000132189
17700	0.00302558	6.82E-05	0.000923988	0.000465246	0.005815921	0.000570171	0.000220914
17717.5	0.002715756	5.45E-05	0.000710986	0.000379587	0.005859784	0.000615238	0.000145645
17733.75	0.002775421	4.75E-05	0.000828471	0.000519865	0.006478743	0.000620334	0.000136308
17751.25	0.00317446	3.94E-05	0.000967265	0.000657223	0.00604282	0.000678896	0.000224362
17767.5	0.002902531	5.80E-05	0.001580634	0.001289173	0.007406343	0.001303067	0.000480231
17785	0.003831378	3.68E-05	0.002412939	0.001670098	0.004878186	0.000871395	0.000437067
17801.25	0.005533245	4.35E-05	0.003645586	0.002086436	0.007019799	0.001142219	0.0004534
17818.75	0.005010533	4.65E-05	0.003722901	0.001405921	0.005477155	0.000847499	0.000436651
17835	0.003701423	3.66E-05	0.002128045	0.001191191	0.005516454	0.000724828	0.000405531
17852.5	0.005094974	2.88E-05	0.002084783	0.001037639	0.004889833	0.000651055	0.000364274
17868.75	0.004070298	3.48E-05	0.001854769	0.000907589	0.005209053	0.00084449	0.0004333
17886.25	0.003710458	3.27E-05	0.001732562	0.000816676	0.005118037	0.000762046	0.000455827
17902.5	0.004721798	1.20E-05	0.001328595	0.000524064	0.004233575	0.000443727	0.00025734
17920	0.00392316	2.44E-05	0.00159253	0.000677139	0.004523201	0.000694619	0.000299712
17936.25	0.004571158	3.26E-05	0.00195587	0.000735273	0.004116535	0.000567727	0.000463157
17953.75	0.004330975	3.56E-05	0.002003574	0.000875939	0.004796954	0.000926243	0.000464969
17970	0.004356169	3.58E-05	0.002483246	0.001196446	0.003879784	0.000764463	0.000468702
17986.25	0.005419492	2.51E-05	0.003189316	0.001941748	0.00364322	0.000903252	0.000431155
18003.75	0.004830847	4.08E-05	0.002874785	0.001955222	0.003668299	0.000874177	0.000390676
18020	0.004944269	3.10E-05	0.003794286	0.002346344	0.003551599	0.000870916	0.000509762
18037.5	0.00492334	3.99E-05	0.004228339	0.002907073	0.00377745	0.00129418	0.000479686
18053.75	0.005191752	5.42E-05	0.003763172	0.002679988	0.003421339	0.001176079	0.000391633
18071.25	0.005317548	6.02E-05	0.005208324	0.002544724	0.003534304	0.001166854	0.000430432
18087.5	0.003926697	4.69E-05	0.002611703	0.002465124	0.002702853	0.000922727	0.000340359
18105	0.003714911	4.43E-05	0.003005261	0.002527155	0.00277373	0.000837142	0.000415723
18121.25	0.004700449	6.34E-05	0.003284354	0.002553179	0.003049811	0.000875399	0.000365027
18138.75	0.004183476	5.06E-05	0.00336631	0.002681242	0.00253273	0.000852662	0.000310879
18155	0.004661453	9.94E-05	0.004916003	0.003422031	0.0033054	0.001409178	0.000654837
18172.5	0.006495558	3.64E-05	0.006084874	0.002961322	0.002728716	0.000803456	0.000291742
18188.75	0.004689086	6.41E-05	0.003812974	0.0031778	0.003145086	0.001054022	0.000409145
18206.25	0.003808652	4.88E-05	0.004391616	0.002313501	0.004269022	0.001212902	0.000349323
18222.5	0.005002802	5.46E-05	0.004081722	0.002138775	0.003155171	0.000797112	0.000307285
18240	0.005187461	7.42E-05	0.0041813	0.003264067	0.004156092	0.001340823	0.000396685
18256.25	0.004511173	0.000111801	0.004609864	0.005184007	0.00432514	0.00155573	0.000524161
18273.75	0.006061358	0.00011765	0.006242282	0.005580056	0.004303235	0.001690371	0.00040881
18290	0.006561797	0.000107289	0.008744542	0.005986091	0.004820665	0.002507132	0.000443374
18306.25	0.006517101	8.66E-05	0.00887878	0.005848751	0.005771072	0.002676402	0.000447727
18323.75	0.006996563	8.49E-05	0.011200723	0.006482713	0.006150306	0.002956221	0.000520069
18340	0.006813583	8.01E-05	0.009956826	0.005589741	0.005299855	0.002480404	0.000529835
18357.5	0.005941345	7.42E-05	0.00815891	0.005108567	0.004838634	0.001966614	0.000408631
18373.75	0.007502358	7.20E-05	0.00886901	0.004069793	0.004496302	0.001635473	0.000344288
18391.25	0.006296925	9.61E-05	0.010272786	0.004113757	0.005524498	0.003808049	0.000420392
18407.5	0.005354746	9.26E-05	0.005262185	0.003360257	0.005201732	0.001562477	0.00035839
18425	0.004524319	7.21E-05	0.00377382	0.002295185	0.00546968	0.001132434	0.00024072
18441.25	0.004080575	8.32E-05	0.002923806	0.001812286	0.005939623	0.000972687	0.000193149
18458.75	0.003420444	8.00E-05	0.002317114	0.001182769	0.006203593	0.000814691	0.000113095
18475	0.002442559	4.71E-05	0.001039702	0.000787757	0.007934641	0.000738065	6.57E-05
18492.5	0.002961989	5.56E-05	0.001215556	0.000829861	0.00590581	0.00057639	6.27E-05
18508.75	0.003012653	7.76E-05	0.001208924	0.000825535	0.007337048	0.000715216	6.67E-05
18526.25	0.00300632	5.84E-05	0.000722923	0.000572373	0.005685449	0.00053393	6.16E-05
18542.5	0.002846404	5.57E-05	0.000610806	0.000551999	0.006337676	0.000522179	3.75E-05
18560	0.002769677	5.82E-05	0.001014413	0.000494886	0.006450824	0.000511924	3.37E-05
18576.25	0.002981537	6.73E-05	0.000498657	0.000503521	0.006133297	0.000567314	3.01E-05
18593.75	0.002640683	6.62E-05	0.000902113	0.000499446	0.006131915	0.000500644	1.55E-05
18610	0.002696631	6.18E-05	0.000399866	0.000441161	0.006051958	0.000483627	1.38E-05
18626.25	0.002685201	6.02E-05	0.000518739	0.00079833	0.006229738	0.000514179	1.49E-05
18643.75	0.002713285	6.69E-05	0.000368034	0.000384509	0.00638673	0.00051853	1.63E-05
18660	0.00276139	6.64E-05	0.000416212	0.000423059	0.006802392	0.000556521	1.85E-05
18677.5	0.002755323	6.17E-05	0.000508377	0.000366585	0.006483854	0.000547603	1.02E-05
18693.75	0.002629389	5.29E-05	0.000356185	0.000403998	0.006533192	0.000548144	1.03E-05
18711.25	0.002584577	6.54E-05	0.000395693	0.000380353	0.006374942	0.000555315	2.21E-05
18727.5	0.002589794	6.53E-05	0.00043265	0.000392923	0.006293872	0.000518434	1.48E-05
18745	0.002736882	6.10E-05	0.000504856	0.000401974	0.006478645	0.00052013	2.80E-05
18761.25	0.00249806	4.92E-05	0.000352954	0.000360784	0.006798523	0.000592051	1.72E-05
18778.75	0.00252726	5.55E-05	0.0003726	0.000364886	0.00723924	0.000598145	1.96E-05
18795	0.00249327	4.99E-05	0.000548877	0.000356559	0.007140798	0.000653904	2.65E-05
18812.5	0.002399077	4.64E-05	0.000439104	0.00034091	0.007315469	0.000661803	1.71E-05
18828.75	0.002460032	5.21E-05	0.000409736	0.000338214	0.007580008	0.000815624	2.48E-05
18846.25	0.002456409	5.16E-05	0.000405509	0.000339719	0.007453592	0.000644352	1.79E-05
18862.5	0.002386283	5.56E-05	0.000395645	0.000392555	0.007366771	0.000620892	2.26E-05
18880	0.00243782	4.97E-05	0.00056583	0.000358216	0.007095102	0.000620484	2.52E-05
18896.25	0.002486999	4.55E-05	0.000523929	0.000364473	0.007549897	0.000658317	2.60E-05
18913.75	0.002447229	4.85E-05	0.000574076	0.000345736	0.007616299	0.000618782	2.37E-05
18930	0.002388189	4.35E-05	0.000378744	0.000323124	0.00770283	0.000647673	1.90E-05
18946.25	0.002373837	4.80E-05	0.000348936	0.000307606	0.00791884	0.000676176	2.17E-05
18963.75	0.002288014	4.22E-05	0.000450741	0.000307892	0.007600461	0.000637679	2.43E-05
18980	0.002309379	4.15E-05	0.000418786	0.000286624	0.007987994	0.000709365	2.98E-05
18997.5	0.002328483	4.46E-05	0.00039003	0.000279966	0.007701897	0.000653666	3.06E-05
19013.75	0.002287349	5.36E-05	0.00048697	0.000304004	0.007691639	0.0006881	2.73E-05
19031.25	0.002305721	4.58E-05	0.000310473	0.000288282	0.0076425	0.000655397	2.55E-05
19047.5	0.00244336	5.18E-05	0.000304982	0.000289291	0.007673472	0.000631905	2.65E-05
19065	0.002605711	6.49E-05	0.000385812	0.00030285	0.007358348	0.000638487	1.88E-05
19081.25	0.002575881	6.47E-05	0.000544254	0.000331327	0.007699109	0.000640134	2.86E-05
19098.75	0.002696803	7.22E-05	0.000466424	0.000306613	0.007439234	0.000640971	2.66E-05
19115	0.002725294	6.44E-05	0.000557704	0.000278873	0.007087437	0.000633812	2.47E-05
19132.5	0.002950923	8.14E-05	0.000483532	0.000327572	0.007160853	0.000611178	2.10E-05
19148.75	0.003042606	6.91E-05	0.000598325	0.000327427	0.006487494	0.00057019	2.31E-05
19166.25	0.003013735	8.05E-05	0.000503739	0.000305888	0.006401587	0.000517096	1.97E-05
19182.5	0.003063449	8.35E-05	0.000651259	0.000280147	0.006045617	0.000530123	1.77E-05
19200	0.003000199	7.54E-05	0.000390668	0.000294765	0.006692274	0.000511218	1.66E-05
19216.25	0.002840231	6.74E-05	0.000424119	0.000273746	0.006161821	0.000514848	1.88E-05
19233.75	0.003367822	7.10E-05	0.000493754	0.00028606	0.006496185	0.000481414	1.44E-05
19250	0.002962089	7.01E-05	0.000460098	0.000297573	0.00689691	0.000538451	2.12E-05
19266.25	0.002887529	6.09E-05	0.000341894	0.000273425	0.006823329	0.000516717	2.29E-05
19283.75	0.002870798	6.54E-05	0.00042979	0.000311889	0.006632466	0.00052266	2.63E-05
19300	0.002782938	6.61E-05	0.000500205	0.000318982	0.007225415	0.000549567	2.92E-05
19317.5	0.002820581	5.53E-05	0.000535327	0.000348892	0.007167756	0.000579857	2.48E-05
19333.75	0.002869287	7.13E-05	0.000462099	0.000443115	0.007214618	0.000576033	2.58E-05
19351.25	0.002862477	6.14E-05	0.000439727	0.000452463	0.006978011	0.000553793	2.13E-05
19367.5	0.003049648	6.06E-05	0.00043674	0.000452054	0.007240309	0.000574033	2.01E-05
19385	0.002663673	6.69E-05	0.00045258	0.000395762	0.007052525	0.000534364	1.76E-05
19401.25	0.002934372	5.65E-05	0.000441509	0.00042804	0.007137208	0.000590892	1.73E-05
19418.75	0.002792538	5.28E-05	0.000481043	0.000376728	0.006901663	0.000531625	1.56E-05
19435	0.002951443	5.28E-05	0.000465282	0.000461778	0.006742693	0.000559727	1.69E-05
19452.5	0.002953749	5.85E-05	0.000606199	0.000506267	0.006616072	0.000532997	1.66E-05
19468.75	0.003081105	6.19E-05	0.000666167	0.00061005	0.006673467	0.00054645	2.12E-05
19486.25	0.002857108	5.37E-05	0.000559881	0.000586764	0.006871157	0.000518615	2.26E-05
19502.5	0.003043666	5.63E-05	0.000611114	0.000599933	0.006745136	0.00056435	2.90E-05
19520	0.002918357	5.06E-05	0.00067893	0.000545499	0.007038218	0.000549736	2.56E-05
19536.25	0.002713988	5.31E-05	0.000527195	0.000435484	0.006873487	0.000590193	1.86E-05
19552.5	0.00278754	4.53E-05	0.000592952	0.00041259	0.007488426	0.000575174	1.64E-05
19570	0.002641422	4.72E-05	0.000464498	0.000378676	0.007695087	0.0006215	1.67E-05
19586.25	0.002780751	4.71E-05	0.000466229	0.000422165	0.008098864	0.000676964	2.12E-05
19603.75	0.00249682	5.10E-05	0.000507187	0.000409778	0.00780626	0.000705541	1.86E-05
19620	0.002765335	4.49E-05	0.000617017	0.000547975	0.008746495	0.000829921	3.62E-05
19637.5	0.002615466	4.86E-05	0.000814563	0.000581944	0.008432424	0.000804429	2.98E-05
19653.75	0.002648398	4.03E-05	0.000948469	0.000600032	0.008700056	0.000843137	3.98E-05
19671.25	0.002749773	4.56E-05	0.001448233	0.000714759	0.008393439	0.000845306	4.02E-05
19687.5	0.002799042	5.35E-05	0.002681376	0.000869445	0.008565298	0.000863095	4.16E-05
19705	0.002694646	4.98E-05	0.001490883	0.00075637	0.007962871	0.000764333	3.76E-05
19721.25	0.002828202	5.06E-05	0.001089796	0.000696839	0.007930302	0.000763283	3.44E-05
19738.75	0.002829817	4.20E-05	0.001126698	0.000676986	0.007421861	0.000713562	2.81E-05
19755	0.00269946	4.89E-05	0.000952614	0.000577827	0.006853502	0.000630159	3.27E-05
19772.5	0.002781239	4.92E-05	0.000991105	0.000561318	0.00734491	0.000651636	2.86E-05
19788.75	0.002746749	5.52E-05	0.001581318	0.000597837	0.007503869	0.00067934	3.05E-05
19806.25	0.002354383	6.20E-05	0.000509486	0.000541824	0.006765991	0.000593993	1.92E-05
19822.5	0.002486513	5.50E-05	0.000526126	0.000518333	0.005973145	0.000528512	1.79E-05
19840	0.002670977	5.65E-05	0.000753335	0.000540961	0.006028206	0.000557826	2.52E-05
19856.25	0.002825165	6.73E-05	0.000849456	0.000538212	0.006633477	0.000592081	2.40E-05
19872.5	0.002717333	7.34E-05	0.000581455	0.000531869	0.006065018	0.000572907	1.85E-05
19890	0.002986945	7.38E-05	0.000766628	0.000508658	0.005792085	0.000545134	2.44E-05
19906.25	0.00310761	7.57E-05	0.000780114	0.000495365	0.005798306	0.00059282	2.28E-05
19923.75	0.003114213	7.28E-05	0.000813745	0.000530269	0.005686484	0.000567269	3.27E-05
19940	0.002998527	6.83E-05	0.000966485	0.000525745	0.005581025	0.00054859	2.49E-05
19957.5	0.00302207	6.94E-05	0.001285465	0.00051401	0.005407097	0.000527347	3.78E-05
19973.75	0.003039243	7.64E-05	0.000905633	0.000614426	0.005589352	0.000602359	4.20E-05
19991.25	0.003066773	7.09E-05	0.001103123	0.000611624	0.005502622	0.000574615	3.76E-05
20007.5	0.003110526	6.82E-05	0.001129181	0.000631259	0.005801466	0.000525216	3.62E-05
20025	0.002692231	5.67E-05	0.000968133	0.000552662	0.005973053	0.000531866	2.90E-05
20041.25	0.002627496	7.42E-05	0.00068195	0.000569063	0.006593331	0.000562367	2.71E-05
20058.75	0.003142777	4.47E-05	0.000847371	0.000579721	0.006277831	0.000471844	1.76E-05
20075	0.002841033	6.67E-05	0.000695777	0.000578018	0.006292075	0.000500154	1.96E-05
20092.5	0.002735604	5.20E-05	0.00071019	0.000577649	0.006403695	0.000526051	1.83E-05
20108.75	0.002727839	6.31E-05	0.000727086	0.000599646	0.006225085	0.000526947	2.21E-05
20126.25	0.002453784	6.51E-05	0.000785322	0.000692052	0.006078563	0.000573589	1.97E-05
20142.5	0.002307897	6.07E-05	0.000526947	0.000558207	0.005870045	0.00052109	2.14E-05
20160	0.002526304	6.49E-05	0.000721896	0.00056583	0.005908677	0.000570332	2.34E-05
20176.25	0.002622988	6.06E-05	0.000777151	0.000548237	0.005836334	0.00052794	1.42E-05
20192.5	0.002455635	5.33E-05	0.000700351	0.00054438	0.006288581	0.000559053	2.33E-05
20210	0.002862264	5.36E-05	0.000739624	0.000513816	0.006080449	0.000526155	2.77E-05
20226.25	0.002524984	5.02E-05	0.000844234	0.000501723	0.005879247	0.000495888	4.61E-05
20243.75	0.002543951	4.44E-05	0.000984844	0.000550358	0.005656758	0.001031506	3.09E-05
20260	0.002796062	4.57E-05	0.001222324	0.000580879	0.005615248	0.000589963	3.46E-05
20277.5	0.002921759	5.11E-05	0.001222043	0.000584989	0.005703833	0.000532096	4.38E-05
20293.75	0.002885044	4.78E-05	0.001402833	0.000542388	0.011989565	0.000555717	3.40E-05
20311.25	0.003141858	4.92E-05	0.001826064	0.000565145	0.005089222	0.000491199	3.80E-05
20327.5	0.003144374	4.97E-05	0.001701983	0.000538097	0.005141938	0.000527398	3.34E-05
20345	0.00334927	5.58E-05	0.001845266	0.000517802	0.004713592	0.000433792	2.44E-05
20361.25	0.003171666	8.46E-05	0.001729881	0.000559855	0.005345703	0.000602672	5.28E-05
20378.75	0.002580942	5.12E-05	0.001090534	0.000392194	0.00515957	0.000428941	2.81E-05
20395	0.002781702	6.54E-05	0.001189688	0.000382536	0.005908915	0.000494904	3.40E-05
20412.5	0.002655058	6.80E-05	0.001090513	0.000356138	0.0060182	0.000521189	4.24E-05
20428.75	0.002726663	5.32E-05	0.000794338	0.000336859	0.005961922	0.000493362	3.65E-05
20446.25	0.002247982	7.17E-05	0.001165063	0.000372689	0.006687651	0.000601912	3.05E-05
20462.5	0.002379973	6.14E-05	0.000777053	0.00037018	0.00670048	0.000605209	3.11E-05
20480	0.002402434	6.28E-05	0.000733922	0.000438768	0.006773863	0.000603517	2.73E-05
20496.25	0.001975389	4.63E-05	0.000641358	0.000401948	0.006209991	0.000566851	2.74E-05
20512.5	0.00250952	6.31E-05	0.001025099	0.000462828	0.00801684	0.000789924	3.47E-05
20530	0.002916298	5.93E-05	0.001173522	0.000548718	0.006919752	0.001018928	4.85E-05
20546.25	0.002866632	7.40E-05	0.001578878	0.000656115	0.008002081	0.001989858	8.00E-05
20563.75	0.002945346	8.68E-05	0.002486421	0.00072822	0.008077957	0.002013455	8.15E-05
20580	0.002939496	5.85E-05	0.00235628	0.00097433	0.006896862	0.001510823	6.29E-05
20597.5	0.003302557	6.52E-05	0.002120593	0.001056314	0.007683591	0.00164139	7.21E-05
20613.75	0.002753693	4.41E-05	0.002172288	0.000988481	0.006721156	0.001180766	5.18E-05
20631.25	0.002477421	6.23E-05	0.001707918	0.001009566	0.007351491	0.001136821	6.00E-05
20647.5	0.002526497	4.18E-05	0.001496077	0.000836723	0.007227674	0.00103421	5.76E-05
20665	0.002588911	5.36E-05	0.001506127	0.000862951	0.006827225	0.000910461	4.84E-05
20681.25	0.002400085	4.70E-05	0.001468034	0.000748303	0.006473784	0.000988695	7.26E-05
20698.75	0.00306797	5.69E-05	0.001774358	0.000949697	0.00723514	0.001081793	9.66E-05
20715	0.002589138	5.72E-05	0.002039672	0.001163022	0.007151368	0.001279716	0.000159473
20732.5	0.003116096	6.29E-05	0.003155953	0.001332243	0.007096866	0.001471567	0.000163706
20748.75	0.002803747	5.07E-05	0.002288618	0.001257768	0.006633998	0.001123602	0.000118884
20766.25	0.00311836	7.30E-05	0.002517522	0.001206476	0.007608425	0.00127791	0.000142341
20782.5	0.00283963	4.70E-05	0.00191963	0.001003228	0.006297028	0.001066787	0.000111079
20800	0.002698462	6.29E-05	0.001726262	0.001018448	0.00773563	0.001247755	0.000120823
20816.25	0.002746733	6.45E-05	0.002076686	0.000891743	0.007047567	0.000992431	9.84E-05
20832.5	0.002694765	5.22E-05	0.001395763	0.000728787	0.005935531	0.000776448	8.07E-05
20850	0.002787566	6.20E-05	0.00146904	0.000666799	0.005742461	0.000772274	7.81E-05
20866.25	0.002511161	6.94E-05	0.001127309	0.000647486	0.006637389	0.000752594	7.00E-05
20883.75	0.00248399	5.31E-05	0.001070139	0.000602639	0.006376456	0.000659233	5.60E-05
20900	0.002680183	7.22E-05	0.001205777	0.000616616	0.006688225	0.000872216	7.83E-05
20917.5	0.002534109	6.60E-05	0.001168072	0.000597041	0.008134371	0.001028707	8.61E-05
20933.75	0.002537155	6.18E-05	0.00116001	0.000544917	0.00748541	0.000863318	6.81E-05
20951.25	0.002281377	5.07E-05	0.001814372	0.00051353	0.007769813	0.000829294	6.30E-05
20967.5	0.002756538	5.03E-05	0.001756443	0.000546757	0.007638457	0.001035257	7.98E-05
20985	0.002933981	4.36E-05	0.004253554	0.000589092	0.006809829	0.000747611	6.43E-05
21001.25	0.002445833	5.29E-05	0.002157702	0.00059523	0.007054846	0.000888317	7.11E-05
21018.75	0.002670784	0.000105139	0.002444647	0.000678392	0.007576567	0.000964626	8.66E-05
21035	0.00273604	5.82E-05	0.002429704	0.000681568	0.007774734	0.001108885	0.000212664
21052.5	0.003131206	4.56E-05	0.002880486	0.000664279	0.007397351	0.000949243	6.87E-05
21068.75	0.00248192	5.01E-05	0.00255057	0.000749898	0.007029756	0.000990991	7.92E-05
21086.25	0.003095756	5.32E-05	0.002795461	0.000636962	0.007541136	0.000972104	6.60E-05
21102.5	0.00296394	4.31E-05	0.002444645	0.000625815	0.007679476	0.000959293	5.52E-05
21120	0.00277813	5.33E-05	0.003049018	0.000584665	0.007484087	0.000907908	5.35E-05
21136.25	0.003307835	4.81E-05	0.002112275	0.000573515	0.007605074	0.000877163	6.12E-05
21152.5	0.003298604	4.16E-05	0.00207587	0.000509136	0.007154393	0.000785758	4.98E-05
21170	0.003071138	5.88E-05	0.001778343	0.000533179	0.007816851	0.000825324	4.53E-05
21186.25	0.002885901	5.28E-05	0.001154863	0.000453097	0.006523927	0.000686664	4.39E-05
21203.75	0.002611725	6.13E-05	0.001044094	0.000481316	0.005971478	0.000632767	3.62E-05
21220	0.00357173	5.39E-05	0.000995191	0.000464801	0.006487841	0.000596528	3.35E-05
21237.5	0.002880869	6.00E-05	0.000698606	0.000688836	0.005794363	0.000528761	2.78E-05
21253.75	0.003380456	5.58E-05	0.001127664	0.000408407	0.005954795	0.000503713	2.45E-05
21271.25	0.002927427	5.80E-05	0.000778509	0.000452324	0.00706174	0.000575614	1.65E-05
21287.5	0.002923464	5.70E-05	0.000756936	0.000385942	0.007042064	0.000621763	1.58E-05
21305	0.002942316	5.12E-05	0.000784365	0.000343998	0.007136041	0.00064365	1.83E-05
21321.25	0.002239656	4.14E-05	0.000429546	0.000342126	0.007644623	0.000603216	1.98E-05
21338.75	0.002287835	3.16E-05	0.000476955	0.000298149	0.007505701	0.000577326	1.57E-05
21355	0.002530168	3.95E-05	0.000511219	0.000273424	0.007240344	0.000563658	6.38E-05
21372.5	0.002425557	4.53E-05	0.000632664	0.000350361	0.00847381	0.00070266	2.77E-05
21388.75	0.00236995	6.09E-05	0.000736435	0.000592109	0.008459319	0.000753933	4.21E-05
21406.25	0.002779765	4.96E-05	0.00073403	0.000627049	0.007042503	0.000606918	3.56E-05
21422.5	0.002955132	4.63E-05	0.00056044	0.000680552	0.007086488	0.000624193	4.08E-05
21438.75	0.003217258	5.31E-05	0.000780885	0.000838388	0.006847006	0.000625972	6.07E-05
21456.25	0.003449416	5.42E-05	0.000645881	0.000687006	0.005633413	0.000639621	0.000264404
21472.5	0.003796981	4.43E-05	0.000813031	0.000625065	0.004889083	0.000489848	7.36E-05
21490	0.003260917	5.14E-05	0.000639231	0.000506977	0.004835816	0.000540953	6.43E-05
21506.25	0.003679239	7.66E-05	0.000714664	0.00051113	0.005296457	0.000484307	5.91E-05
21523.75	0.003596554	4.52E-05	0.000497359	0.000538596	0.004538511	0.000425796	3.55E-05
21540	0.002896015	4.70E-05	0.000571998	0.000465093	0.004635348	0.00041353	4.54E-05
21557.5	0.003268101	4.93E-05	0.000469095	0.00038398	0.004851054	0.00038815	5.88E-05
21573.75	0.002843782	6.62E-05	0.000471415	0.000427569	0.005013808	0.000382809	4.50E-05
21591.25	0.002945129	5.71E-05	0.000520799	0.000418105	0.004860143	0.000402033	2.91E-05
21607.5	0.002703216	7.29E-05	0.000462599	0.000441832	0.005354261	0.000474164	3.13E-05
21625	0.00303384	5.46E-05	0.000460414	0.0004192	0.004883122	0.000374785	2.89E-05
21641.25	0.003130658	4.88E-05	0.000572424	0.000448151	0.005234202	0.000368122	1.94E-05
21658.75	0.002722533	5.66E-05	0.000460344	0.000469916	0.005275418	0.000406872	2.57E-05
21675	0.002569564	6.34E-05	0.000425293	0.000499804	0.00603608	0.000487312	3.08E-05
21692.5	0.002795599	6.76E-05	0.000611525	0.000533235	0.005922927	0.000484462	2.59E-05
21708.75	0.002601481	4.99E-05	0.000820824	0.000491689	0.005749887	0.000455831	2.54E-05
21726.25	0.002890964	5.27E-05	0.000866929	0.000502962	0.005496409	0.000474392	2.07E-05
21742.5	0.002844142	5.21E-05	0.000571449	0.000462201	0.005403969	0.000410873	2.09E-05
21758.75	0.002772864	5.03E-05	0.000426294	0.000439856	0.005536356	0.000404744	1.81E-05
21776.25	0.002715399	5.37E-05	0.000458669	0.000470523	0.005663986	0.000365255	7.82E-06
21792.5	0.002968123	5.34E-05	0.000708498	0.000457178	0.005581888	0.000357817	9.84E-06
21810	0.002844846	5.37E-05	0	0.000520018	0.005646104	0.00041289	0
#N/A	#N/A	#N/A	#N/A	#N/A	#N/A	#N/A	#N/A
#N/A	#N/A	#N/A	#N/A	#N/A	#N/A	#N/A	#N/A
#N/A	#N/A	#N/A	#N/A	#N/A	#N/A	#N/A	#N/A
21861	0.00348688	0.000124765	0.009658074	0.001391669	0.008265416	0.001079984	0.000228097
21877.5	0.004598827	8.14E-05	0.006787312	0.000950689	0.008537866	0.000787516	0.000106277
21893.75	0.002529383	0.000100621	0.006519801	0.000648551	0.00558937	0.000634071	5.45E-05
21911.25	0.002655905	9.52E-05	0.008544454	0.000831357	0.007101968	0.000646896	0.000138284
21927.5	0.002482311	5.79E-05	0.00710821	0.001103532	0.006716788	0.000538438	0.000114938
21945	0.002199428	3.01E-05	0.007581679	0.000555137	0.006340048	0.000457317	8.40E-05
#N/A	#N/A	#N/A	#N/A	#N/A	#N/A	#N/A	#N/A
#N/A	#N/A	#N/A	#N/A	#N/A	#N/A	#N/A	#N/A
21995	0.002926723	0.000109791	0.006693145	0.000895857	0.00549136	0.000618628	0.000271864
22012.5	0.001991036	4.62E-05	0.013742552	0.00112589	0.008487111	0.000766393	0.000600206
22028.75	0.002182484	6.15E-05	0.00931464	0.000621551	0.006969087	0.000943858	0.000169932
22045	0.00344872	6.72E-05	0.007082312	0.000557736	0.005530159	0.000429447	3.71E-05
22062.5	0.002532788	5.64E-05	0.005084008	0.000468103	0.005485916	0.000431221	3.12E-05
22078.75	0.00289841	6.97E-05	0.005764586	0.000444565	0.007226692	0.000538077	4.50E-05
22096.25	0.002751306	3.47E-05	0.005414239	0.000265222	0.005672664	0.000367024	1.16E-05
22112.5	0.002923409	3.36E-05	0.005731928	0.000269423	0.006340491	0.000410043	2.77E-05
22130	0.003616968	7.18E-05	0.004483226	0.000347337	0.010408737	0.00073339	0
22146.25	0.003807619	7.33E-05	0.005719149	0.000417958	0.008031997	0.000637265	2.96E-06
22163.75	0.003676343	0.000129733	0.00184551	0.001271844	0.009888502	0.000925262	0.000262695
22180	0.002887772	5.91E-05	0.002573714	0.001398515	0.010123421	0.000705	0.000418354
22197.5	0.002411456	0.000141426	0.00355243	0.000811829	0.009690271	0.00087361	0.000211955
22213.75	0.003996801	4.71E-05	0.009023099	0.000720313	0.005275192	0.000541222	0.000211403
22231.25	0.004547934	6.88E-05	-0.001003293	0.00263739	0.006404006	0.001880164	0.001136648
#N/A	#N/A	#N/A	#N/A	#N/A	#N/A	#N/A	#N/A
22265	0.005251725	5.84E-05	0.001981707	0.002532105	0.006884129	0.001959544	0.000803207
#N/A	#N/A	#N/A	#N/A	#N/A	#N/A	#N/A	#N/A
#N/A	#N/A	#N/A	#N/A	#N/A	#N/A	#N/A	#N/A
22315	0.003981201	5.86E-05	0.010308601	0.001219129	0.003987092	0.001097909	0.000264575
22332.5	0.003285471	8.95E-05	0.004434745	0.000855892	0.00347391	0.001747799	0.000300791
22348.75	0.005392185	0.000104919	0.007662183	0.001251318	0.004677693	0.002651853	0.000306544
22365	0.005171246	8.56E-05	0.011571878	0.001938751	0.003790086	0.000920076	0.000310445
22382.5	0.004690547	4.22E-05	0.012738047	0.001906836	0.003345605	0.000554831	0.000125416
22398.75	0.002859222	2.48E-05	0.007601519	0.001044717	0.003164506	0.000250042	3.90E-05
22416.25	0.002526955	9.50E-05	0.002160191	0.001563106	0.008928037	0.000900344	0.00022691
22432.5	0.00336622	4.44E-05	0.006870869	0.000903482	0.004088846	0.000397902	0.000292333
22450	0.00275268	2.53E-05	0.006803469	0.000885164	0.004142473	0.000305367	0.000598373
22466.25	0.001393715	3.51E-05	0.005025852	0.000584354	0.003901559	0.000327644	7.48E-05
22483.75	0.003145083	0.000126956	0.004270143	0.0008434	0.006493561	0.000553729	5.19E-05
22500	0.003221698	2.43E-05	0.005231195	0.000600453	0.006101464	0.000375587	2.99E-05
22517.5	0.002204474	3.74E-05	0.004673003	0.000424345	0.007763292	0.000623126	8.25E-05
22533.75	0.004801547	3.66E-05	0.005567628	0.000423845	0.010487032	0.000611275	3.79E-05
22551.25	0.003365471	6.76E-05	0.005351064	0.000750055	0.009139139	0.000798382	5.92E-05
22567.5	0.003096035	4.77E-05	0.00634339	0.000536686	0.005145308	0.000484628	0.000148321
22585	0.004048772	4.22E-05	0.016497017	0.00114438	0.00434426	0.001769872	6.77E-05
22601.25	0.003741338	3.30E-05	0.021176492	0.003183212	0.006392914	0.000796669	7.20E-05
#N/A	#N/A	#N/A	#N/A	#N/A	#N/A	#N/A	#N/A
#N/A	#N/A	#N/A	#N/A	#N/A	#N/A	#N/A	#N/A
22652.5	0.00377231	2.39E-05	0.012782696	0.001089139	0.003340818	0.000298087	1.39E-05
#N/A	#N/A	#N/A	#N/A	#N/A	#N/A	#N/A	#N/A
22685	0.002336321	7.61E-05	0.00366995	0.00092496	0.006340929	0.000616512	3.64E-05
22702.5	0.002180357	6.22E-05	0.0060926	0.000764565	0.008065455	0.000783479	8.29E-05
22718.75	0.002498103	7.08E-05	0.007373739	0.000736342	0.006964005	0.000597044	8.79E-05
22736.25	0.002913453	3.80E-05	0.008908904	0.000542994	0.006553393	0.000502213	6.18E-05
22752.5	0.002388819	6.60E-05	0.006505813	0.000398541	0.00569305	0.000417068	5.94E-05
22770	0.002949611	4.92E-05	0.008100905	0.000540589	0.006736463	0.000505954	5.87E-05
22786.25	0.00278691	5.67E-05	0.007920216	0.000578252	0.006591243	0.000502319	2.77E-05
22803.75	0.002764243	6.78E-05	0.00764996	0.001341028	0.007735671	0.000612942	5.16E-05
22820	0.003387138	6.27E-05	0.009126718	0.000498387	0.006997237	0.000504183	2.17E-05
22837.5	0.003007341	6.49E-05	0.008140396	0.000437785	0.007301491	0.000652595	4.41E-05
22853.75	0.003057995	3.50E-05	0.008980942	0.000546604	0.007192024	0.000572777	5.60E-05
22871.25	0.003049312	5.65E-05	0.008116577	0.000654572	0.00853347	0.000714261	5.89E-05
22887.5	0.00275267	6.11E-05	0.008048364	0.000698752	0.008531423	0.000812539	0.000104547
22905	0.003183506	3.87E-05	0.008263538	0.000529596	0.007240007	0.000595694	8.74E-05
22921.25	0.002451011	5.86E-05	0.008329591	0.000506956	0.00803326	0.000678007	5.31E-05
22938.75	0.002931051	4.67E-05	0.007771846	0.000500492	0.008262571	0.000681063	8.88E-05
22955	0.002984934	5.06E-05	0.008492767	0.000494015	0.007162781	0.000558014	6.45E-05
22972.5	0.002837452	7.20E-05	0.007339076	0.000570185	0.00726991	0.000757509	9.70E-05
22988.75	0.00265381	6.01E-05	0.007020162	0.000559234	0.006414121	0.000522465	8.60E-05
23005	0.002611662	9.83E-05	0.006774935	0.00066881	0.007488542	0.000808667	0.000129
23022.5	0.003193084	6.09E-05	0.007183552	0.00099563	0.006450102	0.000535157	6.60E-05
23038.75	0.002926564	9.75E-05	0.007380839	0.000715082	0.007675933	0.000709961	8.31E-05
23056.25	0.002943401	0.000102127	0.007269941	0.000832918	0.007940339	0.000829303	6.93E-05
23072.5	0.003098661	6.93E-05	0.007661232	0.000739543	0.006341923	0.000602549	5.97E-05
23090	0.002993424	7.62E-05	0.007249955	0.000731122	0.006428701	0.000556978	0.000265535
23106.25	0.002960465	6.34E-05	0.007420061	0.00069062	0.005817956	0.000443973	2.94E-05
23123.75	0.00304155	8.01E-05	0.007014986	0.000792131	0.007602325	0.000686004	6.24E-05
23140	0.002909037	5.01E-05	0.007294595	0.000601416	0.005947168	0.000419957	3.47E-05
23157.5	0.002847975	4.08E-05	0.007161913	0.000547656	0.005346689	0.000363987	1.06E-05
23173.75	0.002892419	5.02E-05	0.006974202	0.000511684	0.006566993	0.000468788	5.46E-07
23191.25	0.002906663	3.76E-05	0.007477481	0.000589142	0.005984397	0.00040051	6.69E-05
23207.5	0.002589919	2.89E-05	0.008331907	0.000589734	0.005711291	0.000389799	6.73E-05
23225	0.002485396	3.95E-05	0.007665801	0.000625116	0.006080335	0.000454794	7.32E-05
23241.25	0.002600407	2.33E-05	0.007686896	0.000521963	0.006170097	0.000422182	3.56E-05
23258.75	0.002739276	2.19E-05	0.007532749	0.000475069	0.006365061	0.000423064	3.42E-05
23275	0.002446218	2.79E-05	0.006989309	0.000553831	0.007584523	0.000526541	5.94E-05
23292.5	0.00238623	2.99E-05	0.006910459	0.000479496	0.007177129	0.000566744	5.38E-05
23308.75	0.002254795	2.27E-05	0.007132884	0.000576964	0.007617306	0.000539136	5.95E-05
23325	0.00277423	4.74E-05	0.007870909	0.000568556	0.007565948	0.000574892	5.31E-05
23342.5	0.002774342	5.30E-05	0.006585929	0.000475345	0.006597291	0.000516971	6.81E-05
23358.75	0.003540093	3.63E-05	0.007904912	0.000872777	0.005237887	0.000451995	3.64E-05
23376.25	0.003004285	5.43E-05	0.006989343	0.000895489	0.006705053	0.000480142	6.66E-05
23392.5	0.003156424	3.59E-05	0.007439647	0.000777975	0.00565041	0.000493808	4.29E-05
23410	0.003187796	4.89E-05	0.007591013	0.001119727	0.00571455	0.000458418	5.99E-05
23426.25	0.002768101	4.36E-05	0.007196706	0.001321641	0.006019091	0.001028526	9.36E-05
23443.75	0.002619978	4.33E-05	0.007305841	0.001049781	0.005795241	0.000849172	8.20E-05
23460	0.002968111	5.24E-05	0.008406652	0.000909327	0.006280211	0.000823927	7.72E-05
23477.5	0.00276211	4.82E-05	0.008234609	0.000792427	0.006563287	0.000805026	3.85E-05
23493.75	0.002459636	4.11E-05	0.007838892	0.00068942	0.006438006	0.000571773	6.22E-05
23511.25	0.002630759	3.89E-05	0.008212411	0.000749388	0.006873966	0.000509902	6.02E-05
23527.5	0.002634111	3.83E-05	0.008060612	0.000574467	0.0067401	0.000524132	5.36E-05
23545	0.002843193	4.97E-05	0.008304136	0.000630321	0.006895333	0.000553024	5.01E-05
23561.25	0.002841766	5.41E-05	0.008231167	0.000663532	0.006668464	0.000530461	8.15E-05
23578.75	0.002731534	5.43E-05	0.007572689	0.000599372	0.006181081	0.000470937	7.73E-05
23595	0.003117548	6.08E-05	0.008626896	0.00050004	0.006555714	0.000564074	9.01E-05
23611.25	0.00344333	6.32E-05	0.008537689	0.000475599	0.006253497	0.000518834	8.96E-05
23628.75	0.003297176	6.13E-05	0.008115842	0.000433311	0.006246757	0.000525844	0.000182934
23645	0.00342003	6.09E-05	0.007989115	0.000427078	0.006331894	0.000535282	9.75E-05
23662.5	0.003737481	6.29E-05	0.00810083	0.00044859	0.006174404	0.001499067	0.000113792
23678.75	0.003010175	6.66E-05	0.006957244	0.000493818	0.006210377	0.000514155	0.000153402
23696.25	0.003135793	6.42E-05	0.008140493	0.000636152	0.006637821	0.000490689	0.000114071
23712.5	0.00292511	6.34E-05	0.008356811	0.000805732	0.006648188	0.000556726	0.000110378
23730	0.002783398	5.28E-05	0.007733979	0.000932857	0.006793231	0.0024905	0.000125064
23746.25	0.003013638	4.22E-05	0.008327795	0.000821035	0.006524212	0.000560411	0.00014311
23763.75	0.002776701	4.01E-05	0.00762897	0.000854937	0.006618007	0.000622139	0.000120131
23780	0.00298213	4.46E-05	0.007950855	0.000859158	0.00647274	0.000717589	0.00010936
23797.5	0.002946608	6.16E-05	0.008501793	0.001130687	0.006541067	0.001370015	0.000110568
23813.75	0.002736142	7.09E-05	0.008046843	0.000915005	0.006589641	0.000603296	0.000167328
23831.25	0.003099896	8.67E-05	0.010462004	0.001318054	0.006651109	0.000957935	0.000243666
23847.5	0.004183886	6.98E-05	0.012076607	0.001901427	0.007702455	0.001147908	0.000441445
23865	0.003803575	6.85E-05	0.010165083	0.001431628	0.006866514	0.000946056	0.000316689
23881.25	0.003855256	7.88E-05	0.009777426	0.001329012	0.007104449	0.000879326	0.000226251
23898.75	0.003830954	7.07E-05	0.009542551	0.001043208	0.006957268	0.000760918	0.000173957
23915	0.003394971	7.24E-05	0.008673487	0.000647467	0.006409364	0.000577402	0.00012348
23931.25	0.003909252	5.91E-05	0.007679164	0.000564471	0.006287473	0.000605764	8.39E-05
23948.75	0.003366674	8.82E-05	0.007305732	0.00130225	0.007349216	0.00073467	0.00016355
23965	0.004063065	0.000111878	0.006862772	0.000814395	0.006189554	0.000942257	0.0001618
23982.5	0.004346209	7.95E-05	0.008006359	0.001079533	0.006583057	0.001117526	0.000236347
23998.75	0.005150423	0.0001023	0.005046268	0.001053235	0.007115534	0.001125597	0.000262364
24016.25	0.005791359	6.58E-05	0.002223779	0.001365609	0.006872671	0.001290006	0.000248428
24032.5	0.005173588	7.58E-05	-0.001098962	0.001171768	0.008102493	0.001718608	0.000357486
24050	0.005273219	6.55E-05	-0.002112616	0.001123205	0.006845217	0.001272398	0.000369914
#N/A	#N/A	#N/A	#N/A	#N/A	#N/A	#N/A	#N/A
24083.75	0.003952923	6.96E-05	0.003853369	0.001159166	0.00590083	0.001404988	0.000362131
24100	0.003315242	3.31E-05	0.006809975	0.000568619	0.004565078	0.000632635	0.000210632
24117.5	0.004528177	5.45E-05	0.008045074	0.000426611	0.00460201	0.000566564	0.000244005
24133.75	0.004505225	5.42E-05	0.004847721	0.000693748	0.005166891	0.000934689	0.000297229
24151.25	0.004553678	7.37E-05	0.00461519	0.000850876	0.004788926	0.001417708	0.000343391
24167.5	0.004909774	3.44E-05	0.003136761	0.000978058	0.005036707	0.001492129	0.000432013
24185	0.005719816	8.06E-05	0.000766999	0.00224375	0.006176146	0.002155775	0.000707451
#N/A	#N/A	#N/A	#N/A	#N/A	#N/A	#N/A	#N/A
24218.75	0.005245246	8.03E-05	0.003770929	0.002023581	0.005676864	0.002085076	0.000918672
24235	0.00508442	0.000110265	0.008572396	0.002770951	0.004916402	0.002338209	0.000679244
24251.25	0.007491144	8.78E-05	0.026553103	0.004040499	0.00564464	0.003316057	0.000778056
24268.75	0.010229924	7.25E-05	0.029542248	0.004359021	0.003898486	0.003350255	0.000662446
24285	0.00931754	8.97E-05	0.032841188	0.006480725	0.006534161	0.00466701	0.001082241
24302.5	0.009594075	0.000104481	0.025720705	0.008745627	0.006455929	0.004419082	0.0011928
24318.75	0.007505676	0.000117242	0.019688788	0.005789897	0.004494174	0.003216636	0.000872295
24336.25	0.006582439	9.42E-05	0.014347091	0.005143215	0.005005841	0.002948894	0.000792769
24352.5	0.006200591	8.27E-05	0.016198985	0.005761076	0.004813553	0.004085034	0.000806397
24370	0.00932246	0.000102314	0.03786381	0.008547159	0.005740739	0.004066802	0.001052003
24386.25	0.00877562	0.000103304	0.015735987	0.007372314	0.006892428	0.007508586	0.000912692
#N/A	#N/A	#N/A	#N/A	#N/A	#N/A	#N/A	#N/A
24420	0.010572215	0.00010005	0.025245196	0.020406558	0.012374663	0.005822377	0.001025328
24437.5	0.015406342	0.000113905	0.025058452	0.012001844	0.014132051	0.006892493	0.001192572
24453.75	0.012832017	0.000113599	0.034501343	0.012416685	0.0116668	0.00610042	0.001120325
#N/A	#N/A	#N/A	#N/A	#N/A	#N/A	#N/A	#N/A
24487.5	0.013076705	0.00012433	0.028139606	0.008706175	0.010459394	0.005873277	0.001534108
24505	0.007687055	0.000142068	0.018149125	0.00552803	0.00811093	0.003142514	0.001022156
24521.25	0.005777489	0.000107296	0.016621455	0.002662486	0.007740777	0.001914569	0.000574867
24538.75	0.004407415	8.03E-05	0.010226854	0.002049355	0.007352018	0.001349064	0.000369782
24555	0.004862726	9.12E-05	0.010560297	0.002391899	0.005766458	0.001010318	0.000571671
24571.25	0.003566709	7.88E-05	0.008937606	0.001263433	0.005656666	0.00090047	0.00027203
24588.75	0.00337308	7.46E-05	0.008916236	0.00101494	0.006350134	0.00129266	0.000259413
24605	0.003852587	5.95E-05	0.010536587	0.000988592	0.006004991	0.000981175	0.00021072
24622.5	0.003778368	8.32E-05	0.011299992	0.001211834	0.007139183	0.00167169	0.000298811
24638.75	0.004969396	6.97E-05	0.012107662	0.001519276	0.007207801	0.001605024	0.000316979
24656.25	0.00483433	6.99E-05	0.012405786	0.001371816	0.00718906	0.001562562	0.000246978
24672.5	0.004343429	5.87E-05	0.009406707	0.000960917	0.007675535	0.001319221	0.000250792
24690	0.004443197	4.45E-05	0.008961133	0.00113169	0.00840818	0.001248203	0.00026743
24706.25	0.003968411	5.41E-05	0.014270353	0.001109516	0.007783509	0.001088492	0.000226513
24723.75	0.00393612	4.97E-05	0.009706612	0.001033394	0.007586638	0.001096606	0.000250796
24740	0.003998244	5.26E-05	0.009918933	0.00078171	0.007999701	0.001055328	0.000189445
24757.5	0.003772798	7.75E-05	0.014541693	0.001308349	0.007293586	0.045932773	0.000282502
24773.75	0.005532137	6.57E-05	0.014915657	0.001570146	0.0080592	0.0016067	0.000274119
24791.25	0.004038087	6.81E-05	0.011414776	0.001783059	0.008028756	0.001139741	0.000325468
24807.5	0.003946069	4.54E-05	0.010371648	0.001748552	0.007319546	0.000909635	0.000135707
24825	0.003205673	6.84E-05	0.009411398	0.001164027	0.008219068	0.000889186	0.000136997
24841.25	0.003153649	2.94E-05	0.008601713	0.000803208	0.005214405	0.00048171	6.52E-05
24858.75	0.003185024	5.59E-05	0.008554383	0.001239578	0.007647781	0.000678687	0.000108134
24875	0.003013919	6.25E-05	0.008413332	0.001529143	0.007595413	0.000895088	0.000165845
24891.25	0.00357863	3.56E-05	0.010325353	0.001479592	0.00564582	0.000682211	0.000129814
24908.75	0.00350739	6.08E-05	0.009685704	0.001844421	0.006893177	0.000884621	0.00016186
24925	0.003656131	4.99E-05	0.009845399	0.00233831	0.006365311	0.000991465	0.000221834
24942.5	0.004242071	6.43E-05	0.011453652	0.00317852	0.006091911	0.001981787	0.000281733
24958.75	0.005895813	5.88E-05	0.013495358	0.003514006	0.005905851	0.001779216	0.000280094
24976.25	0.006149017	7.94E-05	0.013353649	0.003177963	0.005368134	0.00184152	0.000329202
24992.5	0.005497192	6.25E-05	0.020354976	0.002912208	0.006255592	0.002594269	0.000467498
25010	0.006161934	8.01E-05	0.020109931	0.003330398	0.007709327	0.004223152	0.000675225
25026.25	0.006425499	8.56E-05	0.022619848	0.003177882	0.008434979	0.003395048	0.000740282
25043.75	0.005797492	9.74E-05	0.022654357	0.003374777	0.009341354	0.004416801	0.000997004
25060	0.006608642	0.000118194	0.022083853	0.004517696	0.010362496	0.006186472	0.001632744
25077.5	0.008664139	6.47E-05	0.027083795	0.005142134	0.008428845	0.006155163	0.00104054
25093.75	0.007262526	0.000118941	0.02492838	0.004917883	0.012114649	0.005898507	0.001501116
25111.25	0.008246249	6.72E-05	0.025257177	0.00509578	0.013611951	0.004120227	0.001317606
25127.5	0.008793006	8.75E-05	0.025753655	0.004833225	0.011888349	0.004595512	0.00134271
25145	0.007894799	8.02E-05	0.036452748	0.005564015	0.011067309	0.00498185	0.001373644
25161.25	0.010475876	8.83E-05	0.036337304	0.00847387	0.010625993	0.00699376	0.001614771
25178.75	0.01048537	6.75E-05	0.03181465	0.007586822	0.010723986	0.006265353	0.001679411
#N/A	#N/A	#N/A	#N/A	#N/A	#N/A	#N/A	#N/A
#N/A	#N/A	#N/A	#N/A	#N/A	#N/A	#N/A	#N/A
25228.75	0.019016976	0.000140446	0.06714607	0.024845113	0.011559202	0.010762487	0.001999833
25245	0.021832914	0.000210501	0.068866171	0.03205605	0.011417853	0.010192069	0.001874762
25262.5	0.014719921	0.000155226	0.059014174	0.037806422	0.01728392	0.01363366	0.002203914
25278.75	0.026828784	0.000153299	0.0836385	0.029317147	0.012785877	0.012745896	0.002295105
25296.25	0.016625513	0.000154854	0.054075649	0.029191863	0.012780833	0.014846066	0.002228021
25312.5	0.017144087	0.000152079	0.06532221	0.031198311	0.013192887	0.010861653	0.00209614
25330	0.015146844	0.000146303	0.040427072	0.024640604	0.013710633	0.008867882	0.001844583
25346.25	0.013887128	0.000159992	0.04802246	0.023032638	0.010054122	0.009658873	0.001837007
#N/A	#N/A	#N/A	#N/A	#N/A	#N/A	#N/A	#N/A
#N/A	#N/A	#N/A	#N/A	#N/A	#N/A	#N/A	#N/A
#N/A	#N/A	#N/A	#N/A	#N/A	#N/A	#N/A	#N/A
#N/A	#N/A	#N/A	#N/A	#N/A	#N/A	#N/A	#N/A
#N/A	#N/A	#N/A	#N/A	#N/A	#N/A	#N/A	#N/A
#N/A	#N/A	#N/A	#N/A	#N/A	#N/A	#N/A	#N/A
#N/A	#N/A	#N/A	#N/A	#N/A	#N/A	#N/A	#N/A
#N/A	#N/A	#N/A	#N/A	#N/A	#N/A	#N/A	#N/A
#N/A	#N/A	#N/A	#N/A	#N/A	#N/A	#N/A	#N/A
#N/A	#N/A	#N/A	#N/A	#N/A	#N/A	#N/A	#N/A
#N/A	#N/A	#N/A	#N/A	#N/A	#N/A	#N/A	#N/A
#N/A	#N/A	#N/A	#N/A	#N/A	#N/A	#N/A	#N/A
#N/A	#N/A	#N/A	#N/A	#N/A	#N/A	#N/A	#N/A
#N/A	#N/A	#N/A	#N/A	#N/A	#N/A	#N/A	#N/A
#N/A	#N/A	#N/A	#N/A	#N/A	#N/A	#N/A	#N/A
#N/A	#N/A	#N/A	#N/A	#N/A	#N/A	#N/A	#N/A
#N/A	#N/A	#N/A	#N/A	#N/A	#N/A	#N/A	#N/A
#N/A	#N/A	#N/A	#N/A	#N/A	#N/A	#N/A	#N/A
#N/A	#N/A	#N/A	#N/A	#N/A	#N/A	#N/A	#N/A
#N/A	#N/A	#N/A	#N/A	#N/A	#N/A	#N/A	#N/A
#N/A	#N/A	#N/A	#N/A	#N/A	#N/A	#N/A	#N/A
#N/A	#N/A	#N/A	#N/A	#N/A	#N/A	#N/A	#N/A
#N/A	#N/A	#N/A	#N/A	#N/A	#N/A	#N/A	#N/A
#N/A	#N/A	#N/A	#N/A	#N/A	#N/A	#N/A	#N/A
#N/A	#N/A	#N/A	#N/A	#N/A	#N/A	#N/A	#N/A
#N/A	#N/A	#N/A	#N/A	#N/A	#N/A	#N/A	#N/A
#N/A	#N/A	#N/A	#N/A	#N/A	#N/A	#N/A	#N/A
#N/A	#N/A	#N/A	#N/A	#N/A	#N/A	#N/A	#N/A
#N/A	#N/A	#N/A	#N/A	#N/A	#N/A	#N/A	#N/A
#N/A	#N/A	#N/A	#N/A	#N/A	#N/A	#N/A	#N/A
#N/A	#N/A	#N/A	#N/A	#N/A	#N/A	#N/A	#N/A
25885	0.004127851	3.54E-05	0.015894435	0.004815173	0.004194895	0.002312219	0.00035909
25902.5	0.005668776	7.96E-05	0.018295167	0.00600033	0.006253201	0.002994892	0.000376878
25918.75	0.005801965	8.55E-05	0.018931319	0.004567547	0.006258334	0.002350524	0.00038943
25936.25	0.006366507	4.79E-05	0.016788326	0.003091806	0.005477965	0.001767309	0.000256613
25952.5	0.006023338	5.48E-05	0.013539209	0.002991216	0.005471194	0.002226295	0.000337919
25970	0.004819531	4.91E-05	0.006092112	0.002668626	0.005327664	0.00321338	0.000318949
#N/A	#N/A	#N/A	#N/A	#N/A	#N/A	#N/A	#N/A
26003.75	0.003942964	5.97E-05	0.009427415	0.0022748	0.006619141	0.001610196	0.000267795
26020	0.003513451	4.91E-05	0.002515604	0.001921264	0.006465451	0.001212196	0.000193984
26037.5	0.00352916	7.08E-05	0.00188923	0.001840887	0.006657507	0.001443348	0.000269984
26053.75	0.006618533	8.47E-05	0.003353504	0.003705525	0.008636637	0.002157649	0.000611984
26071.25	0.005599257	7.12E-05	0.004998001	0.003957704	0.008215055	0.00276245	0.000574076
26087.5	0.006051869	8.95E-05	0.009037807	0.00668502	0.008200646	0.002846789	0.00054317
26105	0.007896655	0.000131122	0.017010365	0.009718736	0.010454356	0.004799607	0.000721601
26121.25	0.007372075	6.25E-05	0.015369716	0.010052375	0.008673334	0.003828532	0.000757251
26137.5	0.007275516	0.000108571	0.010765732	0.008524091	0.009012824	0.004117637	0.000703434
26155	0.005961176	0.000105156	0.010447564	0.005006353	0.008961697	0.003305058	0.000768669
26171.25	0.005182093	6.56E-05	0.01214483	0.003466326	0.00632735	0.002274748	0.000650386
26188.75	0.003780738	8.26E-05	0.007343275	0.00298289	0.005931679	0.001783407	0.000310389
26205	0.003829172	7.67E-05	0.013958352	0.002596742	0.005099239	0.001326431	0.000230324
26222.5	0.003811231	6.84E-05	0.009085156	0.001494335	0.005900676	0.001017834	0.000176616
26238.75	0.003035541	6.10E-05	0.01015649	0.001138929	0.004854456	0.00089494	0.000148964
26256.25	0.003778004	5.61E-05	0.014101505	0.001319752	0.00473693	0.000964872	0.000190736
26272.5	0.003824378	6.53E-05	0.012270084	0.001004307	0.004415999	0.000782193	0.000129436
26290	0.003930854	3.44E-05	0.01278865	0.001174354	0.004219145	0.000993146	0.00024736
26306.25	0.003775745	4.84E-05	0.01038926	0.00147963	0.00514594	0.000989447	0.000287687
26323.75	0.004317479	6.60E-05	0.010550163	0.001211349	0.004334269	0.000997564	0.000244269
26340	0.004089257	5.11E-05	0.006564944	0.001372546	0.004540365	0.000753807	0.000196859
26357.5	0.003827641	6.23E-05	0.006879232	0.001061064	0.004567533	0.001030714	0.000190919
26373.75	0.00393139	6.15E-05	0.008779924	0.00113187	0.004481769	0.001256534	0.000184782
26391.25	0.002934916	8.92E-05	0.015065127	0.000909842	0.006004879	0.001073349	0.000174599
26407.5	0.003935401	0.000101228	0.008673222	0.000800703	0.006273802	0.000972325	0.000172863
26425	0.002870738	8.36E-05	0.00871669	0.000991685	0.007349233	0.001029534	0.000169107
26441.25	0.003194783	5.80E-05	0.009646147	0.00090964	0.006200194	0.000916585	0.000140638
26457.5	0.003447761	6.05E-05	0.010794133	0.000974177	0.006574632	0.001279436	0.000152861
26475	0.003082798	7.23E-05	0.010166262	0.001536792	0.006727688	0.001664211	0.000182652
26491.25	0.00353382	8.66E-05	0.01251041	0.001574285	0.007127879	0.001866635	0.000236299
26508.75	0.004285164	6.90E-05	0.013537979	0.002365295	0.00719036	0.002558473	0.00029879
26525	0.004371471	5.06E-05	0.015141902	0.001540317	0.005684688	0.001526614	0.000190331
26542.5	0.003694918	6.80E-05	0.012858752	0.001557234	0.00618271	0.001087403	0.000214591
26558.75	0.003201203	5.71E-05	0.011340448	0.000947992	0.006062907	0.001121163	0.000148112
26576.25	0.002837814	6.94E-05	0.010265737	0.000894302	0.005882958	0.001150675	0.000153708
26592.5	0.00322775	6.48E-05	0.010358686	0.002682358	0.005878045	0.001085387	0.000196145
26610	0.003604373	9.02E-05	0.011535577	0.003075968	0.007381383	0.00180533	0.000408677
26626.25	0.00381218	6.16E-05	0.012962611	0.006056823	0.007219908	0.001942333	0.00049474
26643.75	0.004967284	6.44E-05	0.013359754	0.016152101	0.007463606	0.002672789	0.000816565
26660	0.004963449	8.65E-05	0.017389358	0.024023536	0.008561404	0.003130979	0.001065992
26677.5	0.005880696	7.69E-05	0.017503984	0.02128769	0.006965752	0.002840255	0.000791592
26693.75	0.006370825	5.71E-05	0.01709806	0.01814131	0.006876036	0.002600448	0.00058551
26711.25	0.004823765	8.31E-05	0.013814806	0.008832169	0.006804548	0.001861766	0.000392678
26727.5	0.004975275	6.11E-05	0.013631302	0.006640884	0.005863851	0.001504269	0.000286668
26745	0.005179426	6.26E-05	0.01208032	0.005220006	0.005361205	0.001170908	0.000229115
26761.25	0.003677138	7.29E-05	0.010411604	0.003589835	0.005505781	0.001217716	0.000199315
26777.5	0.003042309	8.74E-05	0.01044249	0.002404479	0.005310546	0.001109677	0.000235764
26795	0.003255189	8.93E-05	0.011506524	0.001651238	0.005567501	0.001190033	0.000169387
26811.25	0.003249186	8.75E-05	0.009952536	0.001963926	0.005640361	0.001294879	0.000158974
26828.75	0.003597945	0.000103818	0.011525017	0.001857526	0.00682571	0.025507881	0.00018857
26845	0.002944751	9.99E-05	0.008831937	0.001222833	0.005890577	0.000998522	0.00017433
26862.5	0.003112898	9.76E-05	0.009979028	0.000986067	0.006104078	0.001245945	0.00023972
26878.75	0.004610179	7.81E-05	0.01350485	0.003075877	0.006341165	0.002333584	0.000461678
26896.25	0.004736284	7.49E-05	0.016125826	0.002973859	0.005607951	0.002498566	0.000512164
26912.5	0.005834942	8.82E-05	0.017437709	0.003089263	0.006063612	0.003032341	0.000361682
26930	0.005785771	8.68E-05	0.016244881	0.003817698	0.006745789	0.003462132	0.000480316
26946.25	0.006971845	8.79E-05	0.019616345	0.004344317	0.006368198	0.003182596	0.000441425
26963.75	0.008777805	8.44E-05	0.023052945	0.007143706	0.006514532	0.003321056	0.000470661
26980	0.008349876	8.89E-05	0.022312026	0.004983416	0.006756566	0.004991917	0.000513699
26997.5	0.00807069	9.67E-05	0.022455963	0.00760958	0.007251616	0.00319661	0.000398692
27013.75	0.007368613	9.93E-05	0.022268143	0.004304912	0.006248559	0.002714391	0.000259069
27031.25	0.00556643	9.48E-05	0.019250538	0.002997779	0.00520191	0.002240082	0.000176361
27047.5	0.006000007	0.000107979	0.018835564	0.00244544	0.005474253	0.001764686	0.000171352
27065	0.00409203	7.83E-05	0.012716997	0.001767728	0.005232957	0.001183894	8.55E-05
27081.25	0.00376343	7.37E-05	0.010507766	0.000942192	0.005135311	0.000914698	5.20E-05
27097.5	0.003551681	7.58E-05	0.00935775	0.000672642	0.005260537	0.000757598	8.62E-05
27115	0.002996414	7.11E-05	0.008057005	0.000569854	0.004786128	0.000644463	9.42E-05
27131.25	0.00323151	6.75E-05	0.012522347	0.000658204	0.005298409	0.000629829	7.11E-05
27148.75	0.002761171	8.15E-05	0.008498084	0.00086288	0.006561293	0.000791833	0.000145626
27165	0.002837702	4.61E-05	0.008817206	0.000658427	0.005044317	0.000516222	7.66E-05
27182.5	0.002905699	4.61E-05	0.007770681	0.000549058	0.005703644	0.00052027	9.16E-05
27198.75	0.002473705	5.82E-05	0.007028283	0.000532914	0.006552144	0.000609421	0.000134502
27216.25	0.003209567	8.44E-05	0.007324936	0.002636073	0.005658684	0.000757036	0.000173508
27232.5	0.003571722	5.45E-05	0.009469002	0.001978775	0.00613138	0.001031099	0.000157794
27250	0.004102229	5.64E-05	0.012584567	0.003338077	0.006003248	0.001701733	0.000174889
27266.25	0.005236491	6.67E-05	0.016503952	0.003506293	0.006805671	0.001889915	0.000329817
27283.75	0.006352959	4.99E-05	0.011201665	0.003393423	0.006735079	0.002707016	0.00037077
#N/A	#N/A	#N/A	#N/A	#N/A	#N/A	#N/A	#N/A
#N/A	#N/A	#N/A	#N/A	#N/A	#N/A	#N/A	#N/A
#N/A	#N/A	#N/A	#N/A	#N/A	#N/A	#N/A	#N/A
27351.25	0.004152251	8.28E-05	0.006629381	0.001776411	0.007297706	0.00251437	0.000446102
27367.5	0.004325788	7.70E-05	0.011626586	0.003023958	0.00680424	0.001798644	0.000327832
27383.75	0.003928423	4.57E-05	0.0096263	0.001635553	0.004800203	0.001018638	0.000153315
27401.25	0.004573866	5.63E-05	0.010841981	0.00413587	0.005549732	0.001698046	0.000246992
27417.5	0.004345403	5.65E-05	0.012980705	0.003356699	0.005665494	0.003456245	0.000299679
27435	0.00445075	4.64E-05	0.01166632	0.002710548	0.00424418	0.014726991	0.000231466
27451.25	0.005401773	6.78E-05	0.016215782	0.003109824	0.00514245	0.002351432	0.000372281
27468.75	0.006742933	4.82E-05	0.024949749	0.002835974	0.004981021	0.002952589	0.000328275
27485	0.006807891	3.74E-05	0.014047153	0.002583196	0.006271087	0.002033879	0.000316075
#N/A	#N/A	#N/A	#N/A	#N/A	#N/A	#N/A	#N/A
27518.75	0.005832568	4.02E-05	0.006384998	0.002245952	0.004317322	0.002821975	0.000335941
27536.25	0.004832133	4.60E-05	0.006330547	0.001860354	0.004283953	0.00112961	0.000260077
27552.5	0.003628755	3.91E-05	0.007758385	0.001169004	0.004395081	0.001101572	0.00016622
27570	0.003980797	4.33E-05	0.010232439	0.001769349	0.005742192	0.001878737	0.000246989
27586.25	0.004670464	2.77E-05	0.015513317	0.002646469	0.004846429	0.001798438	0.00028093
27603.75	0.004695075	4.27E-05	0.007793007	0.003511038	0.004961027	0.001172166	0.000383908
#N/A	#N/A	#N/A	#N/A	#N/A	#N/A	#N/A	#N/A
#N/A	#N/A	#N/A	#N/A	#N/A	#N/A	#N/A	#N/A
#N/A	#N/A	#N/A	#N/A	#N/A	#N/A	#N/A	#N/A
27671.25	0.003358413	8.09E-05	0.002867666	0.00181839	0.003686427	0.001538929	0.000277462
27687.5	0.003370253	6.87E-05	0.006810859	0.002118847	0.004662283	0.001133154	0.000276636
27703.75	0.003872673	5.07E-05	0.006842147	0.0030643	0.00540224	0.001507704	0.000253908
27721.25	0.003520661	6.83E-05	0.008139497	0.006981435	0.005396368	0.001358874	0.000250856
27737.5	0.003353483	4.21E-05	0.010217183	0.001313296	0.006446783	0.001040533	0.000197849
27755	0.00365597	3.34E-05	0.011310042	0.002285991	0.005991875	0.001303204	0.000231685
27771.25	0.003642754	4.14E-05	0.007854131	0.001241107	0.004810017	0.00081524	0.000131662
27788.75	0.00330177	4.38E-05	0.008006347	0.0013313	0.005911705	0.001697499	0.000157511
27805	0.002647872	5.44E-05	0.005183767	0.000805319	0.005002972	0.00082602	0.000189673
27822.5	0.003682799	4.62E-05	0.007627816	0.000669392	0.005213629	0.000709252	0.000168809
27838.75	0.003290037	0.000108996	0.007060592	0.000890267	0.006343031	0.000931982	0.000216981
27856.25	0.002756556	6.41E-05	0.008804171	0.000813032	0.004902924	0.000597498	0.000221852
27872.5	0.002812674	7.45E-05	0.005650528	0.0011255	0.006511172	0.000780654	0.000210152
27890	0.003203168	4.45E-05	0.00660292	0.000598357	0.005780778	0.000669403	0.000133025
27906.25	0.002156242	4.92E-05	0.004589955	0.000650662	0.006355842	0.000687434	0.000934238
27923.75	0.002514479	6.39E-05	0.005363994	0.000569778	0.005816466	0.000721331	0.000335443
27940	0.002747091	5.19E-05	0.005458534	0.000537621	0.006249639	0.000618828	0.000220169
27957.5	0.001731693	3.46E-05	0.004790745	0.000528908	0.00504687	0.00057646	0.000162089
27973.75	0.002807726	4.36E-05	0.005060343	0.000730054	0.006300981	0.000663898	0.000178876
27991.25	0.002470877	3.60E-05	0.004856337	0.000524595	0.007171876	0.000974702	0.000123452
28007.5	0.002376443	3.14E-05	0.005062896	0.000594471	0.007322576	0.000725016	0.00013785
28023.75	0.002057266	2.22E-05	0.005535831	0.001302818	0.007365328	0.000569404	0.000113402
28041.25	0.002155334	3.63E-05	0.005803934	0.000588737	0.00755046	0.00128305	0.000124727
28057.5	0.002080368	3.68E-05	0.006188792	0.000402194	0.008610327	0.000965328	0.000179431
28075	0.002179862	5.06E-05	0.006313454	0.000426975	0.00725654	0.000782202	0.000168761
28091.25	0.002330433	5.17E-05	0.006491463	0.000656807	0.007177585	0.000926153	0.000181926
28108.75	0.002361415	6.02E-05	0.008652343	0.001110109	0.006124314	0.001010767	0.000152258
28125	0.003123212	6.23E-05	0.007822223	0.001334229	0.006893762	0.001406719	0.000269641
28142.5	0.004776405	5.84E-05	0.018187594	0.00364858	0.006642182	0.003010542	0.000388402
28158.75	0.006426817	7.17E-05	0.021696732	0.003429777	0.005233907	0.002223018	0.000312852
28176.25	0.007108751	6.43E-05	0.013968625	0.003134133	0.006077114	0.001838602	0.000260059
28192.5	0.004403876	5.08E-05	0.011596499	0.001418273	0.005581756	0.001148952	0.000190108
28210	0.003504498	4.92E-05	0.007199059	0.001117727	0.005080343	0.001073313	0.000139682
28226.25	0.002920302	4.19E-05	0.007706538	0.00067992	0.004736718	0.000776186	0.000140807
28243.75	0.004282443	4.72E-05	0.021064239	0.001240439	0.006452787	0.001414582	0.000206391
28260	0.003554233	4.01E-05	0.007540762	0.0063645	0.005581792	0.0010265	0.000274186
28277.5	0.005487008	6.31E-05	0.00387981	0.001482723	0.005430971	0.002815824	0.000853933
28293.75	0.004745259	5.29E-05	0.003958947	0.001054607	0.004944896	0.000677807	0.000184773
28311.25	0.002671315	6.11E-05	0.003333268	0.000806235	0.004549834	0.003876365	0.000347768
28327.5	0.003266777	6.88E-05	0.005979418	0.000398766	0.00438077	0.000609312	0.00035449
28343.75	0.003282098	4.57E-05	0.006885882	0.00066277	0.004341347	0.000507701	0.000430846
28361.25	0.002880269	7.22E-05	0.006165021	0.000798581	0.005369609	0.000861318	0.000232444
28377.5	0.003330838	8.46E-05	0.007733204	0.000561609	0.006563431	0.002725268	0.000316694
28395	0.002754883	3.74E-05	0.006813389	0.000514916	0.006079819	0.000769731	0.000235861
28411.25	0.002923309	2.95E-05	0.006694733	0.000722778	0.006194545	0.000964658	0.000159693
28428.75	0.002649579	3.79E-05	0.006423218	0.000853408	0.005642042	0.001533816	0.000286544
28445	0.00333435	6.31E-05	0.006626434	0.001045503	0.006365042	0.0009001	0.00022271
28462.5	0.002713748	4.18E-05	0.006377076	0.00088147	0.004735929	0.000709482	0.000170673
28478.75	0.003208377	7.35E-05	0.00567567	0.002402677	0.00507521	0.001948558	0.000204055
28496.25	0.004016677	6.35E-05	0.006108082	0.000737374	0.005430303	0.001117055	0.000191669
28512.5	0.002980598	6.38E-05	0.006181332	0.000737676	0.005510731	0.001013465	0.000177686
28530	0.002746811	5.48E-05	0.006018908	0.000485615	0.005970149	0.00091992	0.000170449
28546.25	0.002858864	7.64E-05	0.006230994	0.000426768	0.005933714	0.000764052	0.000110341
28563.75	0.002695737	7.10E-05	0.006283091	0.000424467	0.00603776	0.000967906	0.00013106
28580	0.002786792	5.40E-05	0.006317985	0.000530038	0.006185474	0.000979545	0.000138186
28597.5	0.002478151	5.91E-05	0.006183379	0.000485606	0.006584021	0.009933844	0.000179562
28613.75	0.002737454	5.03E-05	0.006620513	0.000589238	0.00722228	0.006982477	0.000145061
28631.25	0.002416809	6.74E-05	0.006205997	0.000429557	0.006002666	0.006728143	0.000145307
28647.5	0.002513885	4.71E-05	0.006041976	0.000431481	0.006266471	0.000747436	0.000148408
28663.75	0.002598088	4.23E-05	0.032870933	0.000423479	0.006536753	0.009722321	0.000159743
28681.25	0.002624044	4.63E-05	0.006752054	0.000356059	0.00721334	0.000812463	0.000180628
28697.5	0.002316984	4.48E-05	0.006431553	0.000442625	0.006820027	0.001006468	0.000203937
28715	0.002482256	6.44E-05	0.006497761	0.00157033	0.006892854	0.001937052	0.000323341
28731.25	0.002992606	6.73E-05	0.009234966	0.001330535	0.007270373	0.00196091	0.000327918
28748.75	0.003043182	5.60E-05	0.008015374	0.001244238	0.006790483	0.001293488	0.000253561
28765	0.003740132	8.81E-05	0.010263214	0.002575484	0.007923363	0.002571968	0.000731714
28782.5	0.004864951	8.51E-05	0.012519987	0.0046347	0.006184105	0.003971378	0.000347412
28798.75	0.004710827	7.70E-05	0.010344065	0.003512231	0.005582421	0.002824129	0.000344008
28816.25	0.003711582	5.96E-05	0.009188433	0.001868523	0.005243982	0.002913413	0.000269598
28832.5	0.004150785	4.87E-05	0.008278657	0.001268564	0.005874564	0.003987645	0.000322405
28850	0.003310336	6.10E-05	0.008081893	0.001605472	0.006020547	0.002153216	0.000334385
28866.25	0.003668309	5.35E-05	0.008081673	0.001385815	0.006269003	0.002117908	0.000331751
28883.75	0.002881382	8.15E-05	0.007914225	0.001245923	0.006931718	0.002905387	0.000295244
28900	0.003025415	5.19E-05	0.009784661	0.001112947	0.007636785	0.001460803	0.000426069
28917.5	0.003028266	7.41E-05	0.007971526	0.000942108	0.007807458	0.001203994	0.000279259
28933.75	0.002443797	7.49E-05	0.005793526	0.001045775	0.005884362	0.000913888	0.000270258
28951.25	0.002524087	6.77E-05	0.006219082	0.00082744	0.006337695	0.001321927	0.000246583
28967.5	0.002304908	6.20E-05	0.005255795	0.001090077	0.006332128	0.000803845	0.00020766
28983.75	0.002721991	6.13E-05	0.005528578	0.000885605	0.006996838	0.000696674	0.000232993
29001.25	0.004316779	4.88E-05	0.006646696	0.001133101	0.006271587	0.00105465	0.000313129
29017.5	0.003551424	5.45E-05	0.007970328	0.001786763	0.00633441	0.001432029	0.000437505
29035	0.00267628	4.48E-05	0.006965533	0.00155472	0.005102694	0.001097197	0.001657651
29051.25	0.004354561	7.21E-05	0.007908517	0.001729828	0.005507097	0.001009635	0.00126716
29068.75	0.00437951	7.89E-05	0.006459128	0.001649512	0.005725095	0.003377004	0.001320414
29085	0.004041081	8.99E-05	0.005192009	0.002257376	0.005419888	0.001551175	0.002425719
29102.5	0.005365299	0.000103812	0.006146159	0.004245854	0.007658132	0.001831781	0.00166684
#N/A	#N/A	#N/A	#N/A	#N/A	#N/A	#N/A	#N/A
29136.25	0.005540576	6.08E-05	0.003960582	0.006462191	0.006788409	0.002023446	0.001550174
29152.5	0.005741904	9.00E-05	0.003437592	0.005899835	0.006906012	0.001788463	0.004173253
29170	0.00500897	7.68E-05	0.008591542	0.004699895	0.006550557	0.002017066	0.001120442
29186.25	0.004258679	6.83E-05	0.001238796	0.003838567	0.004572199	0.001509673	0.00147501
29203.75	0.005049558	0.000101734	0.000749463	0.003179122	0.007006929	0.001840651	0.001381745
#N/A	#N/A	#N/A	#N/A	#N/A	#N/A	#N/A	#N/A
29237.5	0.004111723	8.72E-05	0.002830928	0.002210731	0.005549511	0.000951549	0.000647944
29253.75	0.00326492	8.06E-05	0.004429567	0.00120245	0.005331459	0.000783909	0.000412996
29270	0.00348353	8.22E-05	0.007389958	0.001300647	0.005087901	0.000830372	0.000283055
29287.5	0.003150973	7.94E-05	0.00805581	0.002745024	0.005756586	0.001055336	0.000438205
29303.75	0.00312032	7.23E-05	0.008338099	0.00107088	0.00579296	0.001122237	0.000343409
29321.25	0.003143813	8.09E-05	0.007123491	0.001082563	0.006752134	0.001759967	0.00027955
29337.5	0.002527246	6.41E-05	0.007272175	0.001547416	0.006685565	0.000824109	0.000296165
29355	0.002581672	5.47E-05	0.007185642	0.001181459	0.006313273	0.000773651	0.000436247
29371.25	0.002079602	5.13E-05	0.006276399	0.001313375	0.005204372	0.000861038	0.000321236
29388.75	0.002242773	5.26E-05	0.006502341	0.003236908	0.005636639	0.000799266	0.000306991
29405	0.002720506	5.72E-05	0.009629511	0.001687479	0.006047724	0.00100197	0.000293629
29422.5	0.002625011	6.20E-05	0.007520139	0.001434563	0.006264159	0.005509023	0.000399481
29438.75	0.002774201	5.46E-05	0.006872897	0.001255915	0.007406267	0.000961058	0.000304661
29456.25	0.002579052	5.65E-05	0.007122097	0.001061322	0.007571975	0.01055788	0.000258716
29472.5	0.002669753	5.64E-05	0.00731119	0.001441252	0.005870489	0.001221554	0.000277771
29490	0.003059152	5.09E-05	0.008523834	0.002290837	0.006340488	0.001540609	0.000424754
29506.25	0.003401829	0.000153298	0.009034486	0.003234925	0.005866483	0.002123486	0.000354061
29523.75	0.003594713	0.000100606	0.01456461	0.003608481	0.006833427	0.001174574	0.000379253
29540	0.002971674	6.39E-05	0.008024716	0.002748593	0.006306115	0.001118079	0.000331559
29557.5	0.002599041	5.59E-05	0.007448396	0.002130364	0.005762709	0.001158166	0.000296719
29573.75	0.003063909	4.91E-05	0.008440608	0.003421982	0.007423461	0.001095827	0.000285512
29590	0.00243476	5.12E-05	0.006728949	0.001323403	0.006060483	0.000924314	0.000228462
29607.5	0.002470658	5.60E-05	0.007551806	0.001481828	0.00666342	0.000955457	0.000235206
29623.75	0.002600901	6.01E-05	0.007042524	0.001162179	0.007897049	0.000695235	0.000189227
29641.25	0.00249292	5.66E-05	0.00583957	0.00149438	0.005965508	0.000886825	0.00016877
29657.5	0.002664472	7.24E-05	0.006326192	0.001636688	0.006650963	0.000731193	0.000216747
29675	0.002569792	6.31E-05	0.007191856	0.001310579	0.006450265	0.00095703	0.000225467
29691.25	0.003114445	5.83E-05	0.008396252	0.001748832	0.006192753	0.001222668	0.000264768
29708.75	0.003152768	6.76E-05	0.010460138	0.001671433	0.006581297	0.001254206	0.000318761
29725	0.003090817	7.72E-05	0.008274213	0.001303778	0.006352136	0.001075942	0.000261734
29742.5	0.002259939	6.96E-05	0.007297014	0.001203082	0.005746531	0.000753427	0.00028607
29758.75	0.002656009	8.09E-05	0.00699473	0.001459304	0.006035871	0.000975191	0.000330297
29776.25	0.002470157	6.23E-05	0.006570428	0.002367683	0.00588755	0.000947759	0.000255145
29792.5	0.00277205	6.90E-05	0.006654094	0.001139634	0.005607873	0.00188488	0.000226939
29810	0.003036812	7.25E-05	0.006996058	0.001136295	0.005525326	0.001618022	0.000326448
29826.25	0.003392844	6.12E-05	0.007024736	0.002377653	0.005606518	0.001727188	0.000653703
29843.75	0.004561576	5.02E-05	0.010514765	0.010185516	0.008483639	0.002724755	0.000837657
29860	0.004483826	4.73E-05	0.015462743	0.008917984	0.007797348	0.002317144	0.000621375
29877.5	0.006400858	5.92E-05	0.018591808	0.01061665	0.007791699	0.002566554	0.001053295
29893.75	0.006073535	6.19E-05	0.029165461	0.010582626	0.006120292	0.002095381	0.000701941
29910	0.004728481	5.89E-05	0.015147334	0.006663136	0.007391473	0.002051403	0.0007042
29927.5	0.003578723	4.27E-05	0.01026641	0.004714021	0.006701102	0.001318218	0.000412263
29943.75	0.004319306	5.64E-05	0.009352943	0.003637685	0.006325859	0.001349096	0.000361387
29961.25	0.003456658	4.40E-05	0.008258403	0.003423766	0.005643028	0.00108521	0.000379402
29977.5	0.003074621	4.33E-05	0.007344392	0.005679262	0.005379783	0.000937284	0.000380349
29995	0.003925551	5.53E-05	0.007629085	0.005065767	0.005760913	0.001080879	0.000286602
30011.25	0.003395021	5.42E-05	0.007191974	0.003337492	0.006199937	0.000784855	0.000294322
30028.75	0.003535569	6.32E-05	0.006483328	0.003063509	0.006091768	0.000864255	0.000371435
30045	0.004414622	5.16E-05	0.007883627	0.002990609	0.005920498	0.062692356	0.000323058
30062.5	0.00465266	7.03E-05	0.004820351	0.002623765	0.004952146	0.001237463	0.000340242
30078.75	0.004287123	8.31E-05	0.005410893	0.0024936	0.006131453	0.001034358	0.000402557
30096.25	0.003090038	6.40E-05	0.00400542	0.001493865	0.00506816	0.001142196	0.000270311
30112.5	0.003258316	6.10E-05	0.005759917	0.001492095	0.005784614	0.001098228	0.000310501
30130	0.003007025	6.54E-05	0.005552664	0.001566531	0.005768267	0.000661015	0.000276945
30146.25	0.002837138	4.64E-05	0.00616005	0.00106614	0.005826718	0.000749799	0.000296656
30163.75	0.002589287	3.65E-05	0.006021613	0.000733233	0.006102747	0.00062096	0.000275353
30180	0.002779944	5.27E-05	0.00627798	0.000643728	0.006890108	0.000930139	0.000264365
30197.5	0.002718372	4.02E-05	0.006468613	0.001899014	0.006532024	0.0008114	0.000234885
30213.75	0.002864751	4.63E-05	0.006718825	0.000530361	0.00670223	0.000653632	0.000283804
30230	0.002479033	5.43E-05	0.006258746	0.000614645	0.005785318	0.001331487	0.000275827
30247.5	0.002174453	3.50E-05	0.005316854	0.003229883	0.006106312	0.000479817	0.000206425
30263.75	0.002617434	4.66E-05	0.005709077	0.000488126	0.005428576	0.000653213	0.000220054
30281.25	0.0025576	5.41E-05	0.018119858	0.000613147	0.0055495	0.00065793	0.000199742
#N/A	#N/A	#N/A	#N/A	#N/A	#N/A	#N/A	#N/A
32298.75	0.003250677	0.00011383	0.011775265	0.0010442	0.007031115	0.001106822	0.000187983
32315	0.003271188	6.49E-05	0.012168382	0.000869811	0.007112607	0.000919826	0.000133644
32332.5	0.002687038	6.47E-05	0.010054461	0.000694167	0.007708893	0.000776691	0.000116288
32348.75	0.002572006	5.74E-05	0.010367243	0.000526961	0.00581628	0.000541898	5.12E-05
32366.25	0.00342419	8.45E-05	0.011203539	0.000466584	0.006082764	0.000598077	9.83E-05
32382.5	0.00313433	6.29E-05	0.010070712	0.000394804	0.005872457	0.000534711	2.62E-05
32398.75	0.002902723	4.97E-05	0.009214596	0.000320893	0.004281999	0.00036229	3.91E-05
32416.25	0.003312712	8.36E-05	0.010010859	0.000304656	0.004972714	0.000429696	4.27E-05
32432.5	0.003199925	7.30E-05	0.009887521	0.000254552	0.00467263	0.000406861	8.75E-05
32450	0.003274788	8.22E-05	0.008921377	0.000293936	0.005152982	0.000494374	8.83E-05
32466.25	0.002872469	6.73E-05	0.009845568	0.000249492	0.005036183	0.000472987	3.85E-05
32483.75	0.002386256	6.20E-05	0.009114672	0.000305831	0.005082614	0.000447989	5.48E-05
32500	0.003068333	6.34E-05	0.010720761	0.000280886	0.005211952	0.000421014	2.28E-05
32517.5	0.002831537	5.80E-05	0.008895011	0.000263796	0.005218526	0.000379084	3.24E-06
32533.75	0.002621877	5.84E-05	0.008957493	0.000216435	0.004842779	0.000383872	4.04E-05
32551.25	0.002582001	5.02E-05	0.008760599	0.000311759	0.005113413	0.000431598	1.43E-05
32567.5	0.002309386	4.65E-05	0.008047497	0.000548146	0.005147834	0.000401805	1.59E-05
32585	0.002987927	8.30E-05	0.009828736	0.000438332	0.004777154	0.000390832	2.40E-05
32601.25	0.00267328	4.78E-05	0.008772234	0.00044982	0.00470775	0.000443222	2.00E-05
32618.75	0.004821534	6.98E-05	0.015431563	0.000620406	0.005474071	0.001044144	0.000114302
32635	0.004138316	5.74E-05	0.014998264	0.004197901	0.008877936	0.001008591	8.30E-05
32652.5	0.007894438	6.67E-05	0.016589718	0.000891074	0.005164738	0.001020246	0.000124026
32668.75	0.003761715	6.77E-05	0.0129323	0.00092599	0.005200503	0.000899998	7.28E-05
32686.25	0.003420733	6.15E-05	0.012967938	0.000737931	0.005206583	0.000707196	7.42E-05
32702.5	0.003119017	4.23E-05	0.010884322	0.000657048	0.005313769	0.000661633	7.23E-05
32718.75	0.003036873	5.46E-05	0.010819069	0.000515417	0.00538508	0.000730576	6.22E-05
32736.25	0.00328237	5.57E-05	0.010715114	0.000436644	0.004980625	0.000503359	8.37E-05
32752.5	0.003097741	3.73E-05	0.009511452	0.000519955	0.005070014	0.000552465	7.07E-05
32770	0.003211554	4.29E-05	0.010190505	0.000438991	0.005608532	0.000633617	6.54E-05
32786.25	0.003271977	5.48E-05	0.010248251	0.000411922	0.006436294	0.000610402	6.82E-05
32803.75	0.003496798	2.95E-05	0.010703553	0.00037663	0.00511671	0.001753399	8.10E-05
32820	0.003060445	5.21E-05	0.009547436	0.000420588	0.006773197	0.000608402	1.66E-05
32837.5	0.003012485	3.87E-05	0.009333904	0.00029773	0.005125143	0.000465386	4.37E-05
32853.75	0.002710884	3.88E-05	0.008002312	0.000302732	0.005102961	0.00073446	8.47E-05
32871.25	0.003374551	5.51E-05	0.01000261	0.000389145	0.005510934	0.000699147	0.000134097
32887.5	0.00338389	4.34E-05	0.010440562	0.000438472	0.005120977	0.00061685	2.53E-05
#N/A	#N/A	#N/A	#N/A	#N/A	#N/A	#N/A	#N/A
#N/A	#N/A	#N/A	#N/A	#N/A	#N/A	#N/A	#N/A
#N/A	#N/A	#N/A	#N/A	#N/A	#N/A	#N/A	#N/A
#N/A	#N/A	#N/A	#N/A	#N/A	#N/A	#N/A	#N/A
#N/A	#N/A	#N/A	#N/A	#N/A	#N/A	#N/A	#N/A
#N/A	#N/A	#N/A	#N/A	#N/A	#N/A	#N/A	#N/A
33006.25	0.003485557	4.62E-05	0.010208837	0.00039219	0.005157601	0.000425229	2.74E-05
33022.5	0.003644714	3.49E-05	0.00982699	0.000245931	0.004940361	0.000352235	2.95E-05
33038.75	0.003034152	2.78E-05	0.009677989	0.00013912	0.004746604	0.000395902	1.70E-05
33056.25	0.003594008	3.49E-05	0.010919357	0.000184118	0.004422925	0.000377214	8.32E-05
33072.5	0.004593321	3.94E-05	0.011867308	0.000639587	0.004680738	0.000420032	9.68E-05
#N/A	#N/A	#N/A	#N/A	#N/A	#N/A	#N/A	#N/A
#N/A	#N/A	#N/A	#N/A	#N/A	#N/A	#N/A	#N/A
#N/A	#N/A	#N/A	#N/A	#N/A	#N/A	#N/A	#N/A
#N/A	#N/A	#N/A	#N/A	#N/A	#N/A	#N/A	#N/A
#N/A	#N/A	#N/A	#N/A	#N/A	#N/A	#N/A	#N/A
#N/A	#N/A	#N/A	#N/A	#N/A	#N/A	#N/A	#N/A
#N/A	#N/A	#N/A	#N/A	#N/A	#N/A	#N/A	#N/A
#N/A	#N/A	#N/A	#N/A	#N/A	#N/A	#N/A	#N/A
#N/A	#N/A	#N/A	#N/A	#N/A	#N/A	#N/A	#N/A
#N/A	#N/A	#N/A	#N/A	#N/A	#N/A	#N/A	#N/A
#N/A	#N/A	#N/A	#N/A	#N/A	#N/A	#N/A	#N/A
#N/A	#N/A	#N/A	#N/A	#N/A	#N/A	#N/A	#N/A
#N/A	#N/A	#N/A	#N/A	#N/A	#N/A	#N/A	#N/A
#N/A	#N/A	#N/A	#N/A	#N/A	#N/A	#N/A	#N/A
#N/A	#N/A	#N/A	#N/A	#N/A	#N/A	#N/A	#N/A
#N/A	#N/A	#N/A	#N/A	#N/A	#N/A	#N/A	#N/A
33358.75	0.002606548	4.35E-05	0.009558637	0.000491231	0.006564088	0.000670878	5.41E-05
33376.25	0.002153368	4.28E-05	0.009140865	0.000379406	0.00634468	0.000493975	5.81E-05
33392.5	0.002635544	3.86E-05	0.009251141	0.000389005	0.006698825	0.000540478	2.96E-05
33410	0.002542276	6.25E-05	0.00882381	0.000331418	0.00676085	0.000539202	0.00012941
33426.25	0.003234914	4.24E-05	0.010123071	0.000365101	0.006015814	0.000525146	8.12E-05
33443.75	0.003160462	5.29E-05	0.010563925	0.000628613	0.006305337	0.000492943	5.58E-05
33460	0.003274693	3.87E-05	0.009258145	0.000966625	0.005973075	0.000629528	8.26E-05
#N/A	#N/A	#N/A	#N/A	#N/A	#N/A	#N/A	#N/A
#N/A	#N/A	#N/A	#N/A	#N/A	#N/A	#N/A	#N/A
#N/A	#N/A	#N/A	#N/A	#N/A	#N/A	#N/A	#N/A
33527.5	0.004480916	4.17E-05	0.009812019	0.005073935	0.007353189	0.001619526	0.000388323
#N/A	#N/A	#N/A	#N/A	#N/A	#N/A	#N/A	#N/A
33561.25	0.004098691	6.54E-05	0.009067201	0.003285256	0.007589307	0.001484931	0.000448957
33578.75	0.003879699	6.21E-05	0.010360431	0.001748004	0.007170515	0.000989469	0.000242222
33595	0.003647591	3.71E-05	0.010774654	0.001059592	0.005884049	0.00097362	0.000187283
33612.5	0.004453485	4.96E-05	0.011232015	0.001079504	0.005910609	0.000671907	0.000188494
33628.75	0.003611692	3.71E-05	0.010031106	0.000859135	0.005959078	0.000727411	0.000140431
33646.25	0.00346705	4.33E-05	0.009272408	0.00096673	0.006110687	0.000810035	0.000187749
33662.5	0.003450969	5.96E-05	0.009991537	0.000640222	0.006280176	0.000690628	0.000103385
33678.75	0.00318721	5.03E-05	0.009087837	0.000820714	0.005959658	0.000684764	5.17E-05
33696.25	0.003207526	6.75E-05	0.009536697	0.000414912	0.005613179	0.000614396	9.02E-05
33712.5	0.00312283	6.23E-05	0.010396965	0.000430167	0.005867149	0.000673317	6.24E-05
33730	0.003485334	5.66E-05	0.011017247	0.000517058	0.006002162	0.000633277	6.17E-05
33746.25	0.002919526	6.74E-05	0.008848021	0.000487141	0.006029312	0.000665783	6.49E-05
33763.75	0.002784882	5.68E-05	0.009156879	0.000438854	0.005991502	0.000640743	5.46E-05
33780	0.002983721	6.96E-05	0.031289375	0.000522671	0.005863818	0.000596453	0.000104884
33797.5	0.003763852	7.03E-05	0.011504148	0.000995513	0.007238083	0.001018913	0.000201208
33813.75	0.004249064	6.71E-05	0.010851976	0.01593963	0.006021578	0.001489098	0.000237666
33831.25	0.004478972	7.54E-05	0.011073947	0.001914676	0.007101767	0.002095256	0.001256723
33847.5	0.005246882	6.83E-05	0.017234537	0.004711575	0.008441319	0.003493778	0.00568923
33865	0.007103602	0.000147244	0.024408468	0.00546617	0.010769824	0.004134634	0.006072073
33881.25	0.008951097	0.000115597	0.025158265	0.01043993	0.009727639	0.004250062	0.005656542
33898.75	0.009336976	0.000110565	0.033796516	0.010812877	0.00890542	0.004636949	0.006219106
#N/A	#N/A	#N/A	#N/A	#N/A	#N/A	#N/A	#N/A
#N/A	#N/A	#N/A	#N/A	#N/A	#N/A	#N/A	#N/A
#N/A	#N/A	#N/A	#N/A	#N/A	#N/A	#N/A	#N/A
#N/A	#N/A	#N/A	#N/A	#N/A	#N/A	#N/A	#N/A
#N/A	#N/A	#N/A	#N/A	#N/A	#N/A	#N/A	#N/A
#N/A	#N/A	#N/A	#N/A	#N/A	#N/A	#N/A	#N/A
#N/A	#N/A	#N/A	#N/A	#N/A	#N/A	#N/A	#N/A
#N/A	#N/A	#N/A	#N/A	#N/A	#N/A	#N/A	#N/A
#N/A	#N/A	#N/A	#N/A	#N/A	#N/A	#N/A	#N/A
#N/A	#N/A	#N/A	#N/A	#N/A	#N/A	#N/A	#N/A
#N/A	#N/A	#N/A	#N/A	#N/A	#N/A	#N/A	#N/A
34100	0.003255221	0.000102338	0.011356994	0.002453297	0.007411213	0.001512204	0.000301565
34117.5	0.003857455	8.96E-05	0.012439166	0.001504233	0.006675519	0.001231359	0.000187921
34133.75	0.003741739	6.34E-05	0.012272881	0.001262729	0.00642287	0.001403448	0.000193162
34151.25	0.00326276	8.01E-05	0.011358308	0.001166056	0.007922282	0.001187068	0.000117108
34167.5	0.003042108	4.25E-05	0.010051698	0.00081886	0.006363298	0.000837355	6.77E-05
34185	0.00312932	5.13E-05	0.011190866	0.000733706	0.006191556	0.000740563	8.02E-05
34201.25	0.002949814	5.06E-05	0.011454302	0.000679095	0.007761724	0.000956026	9.14E-05
34218.75	0.002626151	5.07E-05	0.009124502	0.000576519	0.007155726	0.000701295	8.02E-05
34235	0.002990392	3.92E-05	0.009937567	0.000415652	0.006578364	0.00064589	4.23E-05
34252.5	0.002828839	5.90E-05	0.008916882	0.00045028	0.006905235	0.000680492	3.17E-05
34268.75	0.0030695	5.48E-05	0.00903859	0.000334727	0.007022032	0.000559548	1.08E-05
34285	0.002808417	5.29E-05	0.009732104	0.000346046	0.006524113	0.000523007	5.45E-05
34302.5	0.002424435	4.74E-05	0.008728795	0.000276629	0.006975466	0.00046057	1.31E-05
34318.75	0.002853493	5.80E-05	0.008654824	0.000339333	0.008478317	0.00049109	1.71E-05
34336.25	0.003436563	6.34E-05	0.010177182	0.000640107	0.008700537	0.000949438	0.000104975
34352.5	0.003632103	7.25E-05	0.012366535	0.001146392	0.00752469	0.001636919	0.000192799
34370	0.004855465	6.33E-05	0.021697486	0.00206473	0.008096212	0.002177978	0.000231542
34386.25	0.005718707	6.52E-05	0.019449982	0.002052963	0.007410926	0.002385695	0.000316658
34403.75	0.005157381	5.66E-05	0.017206187	0.001383617	0.006336755	0.001702661	0.000251054
34420	0.004010165	4.89E-05	0.014517763	0.001271151	0.005640705	0.001302933	0.000121913
34437.5	0.003931468	5.74E-05	0.013114319	0.001212099	0.007066963	0.001246804	0.000147347
34453.75	0.004083573	6.15E-05	0.01323067	0.001640887	0.006750829	0.001924716	0.000204426
34471.25	0.004923548	5.71E-05	0.016692196	0.002363252	0.008892111	0.002343989	0.000284491
#N/A	#N/A	#N/A	#N/A	#N/A	#N/A	#N/A	#N/A
#N/A	#N/A	#N/A	#N/A	#N/A	#N/A	#N/A	#N/A
#N/A	#N/A	#N/A	#N/A	#N/A	#N/A	#N/A	#N/A
#N/A	#N/A	#N/A	#N/A	#N/A	#N/A	#N/A	#N/A
#N/A	#N/A	#N/A	#N/A	#N/A	#N/A	#N/A	#N/A
#N/A	#N/A	#N/A	#N/A	#N/A	#N/A	#N/A	#N/A
#N/A	#N/A	#N/A	#N/A	#N/A	#N/A	#N/A	#N/A
#N/A	#N/A	#N/A	#N/A	#N/A	#N/A	#N/A	#N/A
#N/A	#N/A	#N/A	#N/A	#N/A	#N/A	#N/A	#N/A
#N/A	#N/A	#N/A	#N/A	#N/A	#N/A	#N/A	#N/A
#N/A	#N/A	#N/A	#N/A	#N/A	#N/A	#N/A	#N/A
#N/A	#N/A	#N/A	#N/A	#N/A	#N/A	#N/A	#N/A
#N/A	#N/A	#N/A	#N/A	#N/A	#N/A	#N/A	#N/A
#N/A	#N/A	#N/A	#N/A	#N/A	#N/A	#N/A	#N/A
#N/A	#N/A	#N/A	#N/A	#N/A	#N/A	#N/A	#N/A
#N/A	#N/A	#N/A	#N/A	#N/A	#N/A	#N/A	#N/A
#N/A	#N/A	#N/A	#N/A	#N/A	#N/A	#N/A	#N/A
#N/A	#N/A	#N/A	#N/A	#N/A	#N/A	#N/A	#N/A
#N/A	#N/A	#N/A	#N/A	#N/A	#N/A	#N/A	#N/A
#N/A	#N/A	#N/A	#N/A	#N/A	#N/A	#N/A	#N/A
#N/A	#N/A	#N/A	#N/A	#N/A	#N/A	#N/A	#N/A
#N/A	#N/A	#N/A	#N/A	#N/A	#N/A	#N/A	#N/A
#N/A	#N/A	#N/A	#N/A	#N/A	#N/A	#N/A	#N/A
#N/A	#N/A	#N/A	#N/A	#N/A	#N/A	#N/A	#N/A
#N/A	#N/A	#N/A	#N/A	#N/A	#N/A	#N/A	#N/A
#N/A	#N/A	#N/A	#N/A	#N/A	#N/A	#N/A	#N/A
#N/A	#N/A	#N/A	#N/A	#N/A	#N/A	#N/A	#N/A
#N/A	#N/A	#N/A	#N/A	#N/A	#N/A	#N/A	#N/A
#N/A	#N/A	#N/A	#N/A	#N/A	#N/A	#N/A	#N/A
#N/A	#N/A	#N/A	#N/A	#N/A	#N/A	#N/A	#N/A
#N/A	#N/A	#N/A	#N/A	#N/A	#N/A	#N/A	#N/A
#N/A	#N/A	#N/A	#N/A	#N/A	#N/A	#N/A	#N/A
#N/A	#N/A	#N/A	#N/A	#N/A	#N/A	#N/A	#N/A
#N/A	#N/A	#N/A	#N/A	#N/A	#N/A	#N/A	#N/A
#N/A	#N/A	#N/A	#N/A	#N/A	#N/A	#N/A	#N/A
#N/A	#N/A	#N/A	#N/A	#N/A	#N/A	#N/A	#N/A
#N/A	#N/A	#N/A	#N/A	#N/A	#N/A	#N/A	#N/A
35111.25	0.005481713	0.000159263	0.017138555	0.003218169	0.008356826	0.003441223	0.000732331
35127.5	0.006355003	0.000103987	0.017752699	0.002850664	0.007121966	0.003690514	0.00052696
35145	0.007941264	9.39E-05	0.026386098	0.0027266	0.006862006	0.002604249	0.000508902
35161.25	0.005027174	8.67E-05	0.017669789	0.002240989	0.008871842	0.0022586	0.000390131
35178.75	0.005241256	7.85E-05	0.016047308	0.002027931	0.007312332	0.002212904	0.000252554
35195	0.004522709	6.11E-05	0.014027427	0.001389643	0.005992971	0.001354387	0.000275639
35212.5	0.00431894	5.84E-05	0.015689612	0.001027966	0.006733141	0.001378682	0.000166726
35228.75	0.00294309	4.03E-05	0.010455541	0.00080961	0.005285532	0.000952731	8.84E-05
35245	0.002841017	4.15E-05	0.010736628	0.00062906	0.006532771	0.000860108	9.32E-05
35262.5	0.002906345	4.45E-05	0.010097909	0.000555542	0.005608026	0.000691972	8.31E-05
35278.75	0.00341272	5.29E-05	0.009384333	0.000585408	0.006082784	0.000744052	8.23E-05
35296.25	0.002799783	5.57E-05	0.010339278	0.001593407	0.006520579	0.001296101	0.00014031
35312.5	0.003209035	5.97E-05	0.013767166	0.001462952	0.006631441	0.001408335	0.000163664
35330	0.003247231	7.49E-05	0.012150903	0.001186293	0.005746742	0.001369593	9.03E-05
35346.25	0.004000221	4.67E-05	0.013124523	0.000833786	0.005016942	0.000925487	0.000121703
35363.75	0.002891213	5.69E-05	0.009945987	0.000655636	0.004505292	0.000896231	0.000115406
35380	0.003351196	5.48E-05	0.0096618	0.000767827	0.004833306	0.000954206	7.44E-05
#N/A	#N/A	#N/A	#N/A	#N/A	#N/A	#N/A	#N/A
#N/A	#N/A	#N/A	#N/A	#N/A	#N/A	#N/A	#N/A
#N/A	#N/A	#N/A	#N/A	#N/A	#N/A	#N/A	#N/A
#N/A	#N/A	#N/A	#N/A	#N/A	#N/A	#N/A	#N/A
#N/A	#N/A	#N/A	#N/A	#N/A	#N/A	#N/A	#N/A
#N/A	#N/A	#N/A	#N/A	#N/A	#N/A	#N/A	#N/A
[truncated: 13,607 more rows]
